# Supplementary material for: 2,2,7-Trimethyl-2,3-dihydro­quinazolin-4(1H)-one
Source: Acta Crystallogr Sect E Struct Rep Online. 2009 May 20;65(Pt 6):o1345. doi: 10.1107/S1600536809018480 (PMC2969724; doi:10.1107/S1600536809018480)
Supplement: Supplementary file 1 [file e-65-o1345-sup1.cif]

##############################################################################
###                                                                        ###
###        Electronic paper (Acta Crystallographica Section E)             ###
###                                                                        ###
##############################################################################
#                                                                            #
# This CIF contains the data in a paper accepted for publication in Acta     #
# Crystallographica Section E. It conforms to the requirements of Notes      #
# for Authors for Section E, and has been peer reviewed under the auspices   #
# of the IUCr Commission on Journals.                                        #
#                                                                            #
# Full details of the Crystallographic Information File format               #
# are given in the paper "The Crystallographic Information File (CIF):       #
# a New Standard Archive File for Crystallography" by S. R. Hall, F. H.      #
# Allen and I. D. Brown [Acta Cryst. (1991), A47, 655-685].                  #
#                                                                            #
# The current version of the core CIF dictionary is obtainable from          #
# ftp://ftp.iucr.org/pub/cif_core.dic. The current version number is 2.4.    #
#                                                                            #
# Software is freely available for graphical display of the structure(s) in  #
# this CIF.  For information consult the CIF home page http://www.iucr.org/  #
# cif/home.html                                                              #
#                                                                            #
# This file may be used for bona fide research purposes within the           #
# scientific community so long as proper attribution is given to the journal # 
# article from which it was obtained.                                        #
#                                                                            #
##############################################################################
                                             
data_global
_audit_creation_method     SHELXL97
_journal_data_validation_number     ?
_journal_date_recd_electronic     2009-04-01
_journal_date_accepted     2009-05-15
_journal_name_full     'Acta Crystallographica, Section E'
_journal_year     2009
_journal_volume     65
_journal_issue      6
_journal_page_first     o1345
_journal_page_last     o1345
_journal_paper_category     QO
_journal_coeditor_code     JH2079
_publ_contact_author_name     'Professor Jiarong Li'
_publ_contact_author_address
;
School of Chemical Engineering and Environment
Beijing Institute of Technology
Beijing 100081
People's Republic of China
;
_publ_contact_author_email     jrli@bit.edu.cn
_publ_contact_author_fax     '86(10)68949890'
_publ_contact_author_phone     '86(10)68949890'
_publ_section_title
;
2,2,7-Trimethyl-2,3-dihydroquinazolin-4(1<i>H</i>)-one
;
loop_
    _publ_author_name
    _publ_author_address
    'Zhang, Ling'
;
School of Chemical Engineering and Environment
Beijing Institute of Technology
Beijing 100081
People's Republic of China
;
    'Shi, Daxin'
;
School of Chemical Engineering and Environment
Beijing Institute of Technology
Beijing 100081
People's Republic of China
;
    'Fan, Yanqiu'
;
School of Chemical Engineering and Environment
Beijing Institute of Technology
Beijing 100081
People's Republic of China
;
    'Qian, Dongfeng'
;
School of Chemical Engineering and Environment
Beijing Institute of Technology
Beijing 100081
People's Republic of China
;
    'Li, Jiarong'
;
School of Chemical Engineering and Environment
Beijing Institute of Technology
Beijing 100081
People's Republic of China
;
data_I
_chemical_name_systematic
;
2,2,7-Trimethyl-2,3-dihydroquinazolin-4(1<i>H</i>)-one
;
_chemical_name_common     ?
_chemical_formula_moiety     'C11 H14 N2 O'
_chemical_formula_sum     'C11 H14 N2 O'
_chemical_formula_structural     ?
_chemical_formula_analytical     ?
_chemical_formula_iupac     'C11 H14 N2 O'
_chemical_formula_weight     190.24
_chemical_melting_point     ?
_symmetry_cell_setting     orthorhombic
_symmetry_space_group_name_H-M     'P b c a'
_symmetry_space_group_name_Hall     ?
loop_
    _symmetry_equiv_pos_as_xyz
    'x, y, z'
    '-x+1/2, -y, z+1/2'
    '-x, y+1/2, -z+1/2'
    'x+1/2, -y+1/2, -z'
    '-x, -y, -z'
    'x-1/2, y, -z-1/2'
    'x, -y-1/2, z-1/2'
    '-x-1/2, y-1/2, z'
_cell_length_a     19.538(4)
_cell_length_b     10.104(2)
_cell_length_c     20.735(4)
_cell_angle_alpha     90.00
_cell_angle_beta     90.00
_cell_angle_gamma     90.00
_cell_volume     4093.4(14)
_cell_formula_units_Z     16
_cell_measurement_reflns_used     11344
_cell_measurement_theta_min     1.964
_cell_measurement_theta_max     27.880
_cell_measurement_temperature     113(2)
_exptl_crystal_description     rhombic
_exptl_crystal_colour     colourless
_exptl_crystal_size_max     0.18
_exptl_crystal_size_mid     0.16
_exptl_crystal_size_min     0.12
_exptl_crystal_density_diffrn     1.235
_exptl_crystal_density_meas     ?
_exptl_crystal_density_method     'not measured'
_exptl_crystal_F_000     1632
_exptl_absorpt_coefficient_mu     0.081
_exptl_absorpt_correction_type     multi-scan
_exptl_absorpt_process_details     '(CrystalClear; Rigaku/MSC, 2005)'
_exptl_absorpt_correction_T_min     0.9856
_exptl_absorpt_correction_T_max     0.9904
_exptl_special_details
;
;
_diffrn_ambient_temperature     113(2)
_diffrn_radiation_type     MoK\a
_diffrn_radiation_wavelength     0.71073
_diffrn_radiation_source     'rotating anode'
_diffrn_radiation_monochromator     confocal
_diffrn_measurement_device_type     'Rigaku Saturn'
_diffrn_measurement_method     \w
_diffrn_detector_area_resol_mean     ?
_diffrn_reflns_number     31345
_diffrn_reflns_av_R_equivalents     0.0370
_diffrn_reflns_av_sigmaI/netI     0.0184
_diffrn_reflns_theta_min     1.96
_diffrn_reflns_theta_max     25.02
_diffrn_reflns_theta_full     25.02
_diffrn_measured_fraction_theta_max     0.998
_diffrn_measured_fraction_theta_full     0.998
_diffrn_reflns_limit_h_min     -23
_diffrn_reflns_limit_h_max     20
_diffrn_reflns_limit_k_min     -12
_diffrn_reflns_limit_k_max     12
_diffrn_reflns_limit_l_min     -24
_diffrn_reflns_limit_l_max     24
_diffrn_standards_number     0
_diffrn_standards_interval_count     0
_diffrn_standards_interval_time     0
_diffrn_standards_decay_%     0
_refine_special_details
;
Refinement of <i>F</i>^2^ against ALL reflections. The weighted <i>R</i>-factor
<i>wR</i> and goodness of fit <i>S</i> are based on <i>F</i>^2^, conventional
<i>R</i>-factors <i>R</i> are based on <i>F</i>, with <i>F</i> set to zero for
negative <i>F</i>^2^. The threshold expression of <i>F</i>^2^ >
\s(<i>F</i>^2^) is used only for calculating <i>R</i>-factors(gt) <i>etc</i>.
and is not relevant to the choice of reflections for refinement.
<i>R</i>-factors based on <i>F</i>^2^ are statistically about twice as large
as those based on <i>F</i>, and <i>R</i>- factors based on ALL data will be
even larger.
;
_reflns_number_total     3599
_reflns_number_gt     3269
_reflns_threshold_expression     I>2\s(I)
_refine_ls_structure_factor_coef     Fsqd
_refine_ls_matrix_type     full
_refine_ls_R_factor_all     0.0471
_refine_ls_R_factor_gt     0.0428
_refine_ls_wR_factor_gt     0.1153
_refine_ls_wR_factor_ref     0.1189
_refine_ls_goodness_of_fit_ref     1.065
_refine_ls_restrained_S_all     1.064
_refine_ls_number_reflns     3599
_refine_ls_number_parameters     274
_refine_ls_number_restraints     4
_refine_ls_hydrogen_treatment     mixed
_refine_ls_weighting_scheme     calc
_refine_ls_weighting_details
       'calc w = 1/[\s^2^(Fo^2^)+(0.0707P)^2^+1.3149P] where P=(Fo^2^+2Fc^2^)/3'
_atom_sites_solution_hydrogens     geom
_atom_sites_solution_primary     direct
_atom_sites_solution_secondary     difmap
_refine_ls_shift/su_max     0.001
_refine_ls_shift/su_mean     0.000
_refine_diff_density_max     0.259
_refine_diff_density_min     -0.272
_refine_ls_extinction_method     none
_refine_ls_extinction_coef     ?
loop_
    _atom_type_symbol
    _atom_type_description
    _atom_type_scat_dispersion_real
    _atom_type_scat_dispersion_imag
    _atom_type_scat_source
    'C' 'C' 0.0033 0.0016
                         'International Tables Vol C Tables 4.2.6.8 and 6.1.1.4'
    'H' 'H' 0.0000 0.0000
                         'International Tables Vol C Tables 4.2.6.8 and 6.1.1.4'
    'N' 'N' 0.0061 0.0033
                         'International Tables Vol C Tables 4.2.6.8 and 6.1.1.4'
    'O' 'O' 0.0106 0.0060
                         'International Tables Vol C Tables 4.2.6.8 and 6.1.1.4'
_computing_data_collection     'CrystalClear (Rigaku/MSC, 2005)'
_computing_cell_refinement     'CrystalClear (Rigaku/MSC, 2005)'
_computing_data_reduction     'CrystalClear (Rigaku/MSC, 2005)'
_computing_structure_solution     'SHELXS97 (Sheldrick, 2008)'
_computing_structure_refinement     'SHELXL97 (Sheldrick, 2008)'
_computing_molecular_graphics     'SHELXTL (Sheldrick, 2008)'
_computing_publication_material     'SHELXTL (Sheldrick, 2008)'
loop_
    _atom_site_type_symbol
    _atom_site_label
    _atom_site_fract_x
    _atom_site_fract_y
    _atom_site_fract_z
    _atom_site_U_iso_or_equiv
    _atom_site_adp_type
    _atom_site_calc_flag
    _atom_site_refinement_flags
    _atom_site_occupancy
    _atom_site_disorder_assembly
    _atom_site_disorder_group
    O O1 0.12627(5) 0.35620(10) 0.25627(5) 0.0229(2) Uani d . 1 . .
    O O2 0.12436(5) 0.41999(10) 0.08661(5) 0.0217(2) Uani d . 1 . .
    N N1 -0.01899(6) 0.63561(12) 0.26515(5) 0.0207(3) Uani d D 1 . .
    N N2 0.05728(6) 0.50293(12) 0.20547(6) 0.0205(3) Uani d D 1 . .
    N N3 0.27303(6) 0.14582(12) 0.08958(6) 0.0217(3) Uani d D 1 . .
    N N4 0.18129(6) 0.25660(11) 0.13865(6) 0.0198(3) Uani d D 1 . .
    C C1 0.01921(7) 0.61666(14) 0.32076(6) 0.0191(3) Uani d . 1 . .
    C C2 0.00343(7) 0.67890(14) 0.37919(7) 0.0231(3) Uani d . 1 . .
    H H2A -0.0325 0.7392 0.3807 0.028 Uiso calc R 1 . .
    C C3 0.04036(8) 0.65240(15) 0.43478(7) 0.0265(3) Uani d . 1 . .
    C C4 0.09473(8) 0.56177(16) 0.43222(7) 0.0283(3) Uani d . 1 . .
    H H4A 0.1201 0.5440 0.4692 0.034 Uiso calc R 1 . .
    C C5 0.11057(8) 0.49918(15) 0.37522(7) 0.0241(3) Uani d . 1 . .
    H H5 0.1464 0.4386 0.3740 0.029 Uiso calc R 1 . .
    C C6 0.07354(7) 0.52554(13) 0.31920(6) 0.0189(3) Uani d . 1 . .
    C C7 0.08837(7) 0.45605(13) 0.25853(6) 0.0187(3) Uani d . 1 . .
    C C8 0.01727(7) 0.62612(14) 0.20330(6) 0.0195(3) Uani d . 1 . .
    C C9 -0.03515(8) 0.61367(16) 0.14934(7) 0.0283(4) Uani d . 1 . .
    H H9A -0.0645 0.5394 0.1577 0.043 Uiso calc R 1 . .
    H H9B -0.0119 0.6008 0.1090 0.043 Uiso calc R 1 . .
    H H9C -0.0621 0.6930 0.1473 0.043 Uiso calc R 1 . .
    C C10 0.06439(7) 0.74473(15) 0.19217(7) 0.0246(3) Uani d . 1 . .
    H H10A 0.0374 0.8237 0.1883 0.037 Uiso calc R 1 . .
    H H10B 0.0901 0.7315 0.1533 0.037 Uiso calc R 1 . .
    H H10C 0.0952 0.7534 0.2280 0.037 Uiso calc R 1 . .
    C C11 0.02288(9) 0.72142(19) 0.49722(7) 0.0377(4) Uani d . 1 . .
    H H11A -0.0050 0.7975 0.4883 0.057 Uiso calc R 1 . .
    H H11B 0.0643 0.7490 0.5183 0.057 Uiso calc R 1 . .
    H H11C -0.0017 0.6617 0.5248 0.057 Uiso calc R 1 . .
    C C12 0.25326(7) 0.19204(14) 0.02964(6) 0.0197(3) Uani d . 1 . .
    C C13 0.28991(7) 0.16131(14) -0.02662(7) 0.0230(3) Uani d . 1 . .
    H H13 0.3286 0.1079 -0.0238 0.028 Uiso calc R 1 . .
    C C14 0.26961(7) 0.20891(15) -0.08615(7) 0.0236(3) Uani d . 1 . .
    C C15 0.21162(7) 0.29057(15) -0.09035(7) 0.0236(3) Uani d . 1 . .
    H H15 0.1971 0.3218 -0.1303 0.028 Uiso calc R 1 . .
    C C16 0.17618(7) 0.32435(14) -0.03528(7) 0.0219(3) Uani d . 1 . .
    H H16 0.1382 0.3796 -0.0383 0.026 Uiso calc R 1 . .
    C C17 0.19642(7) 0.27684(14) 0.02505(7) 0.0194(3) Uani d . 1 . .
    C C18 0.16363(7) 0.32180(13) 0.08495(6) 0.0188(3) Uani d . 1 . .
    C C19 0.21890(7) 0.13021(14) 0.13797(7) 0.0200(3) Uani d . 1 . .
    C C20 0.16986(8) 0.01709(14) 0.12152(7) 0.0253(3) Uani d . 1 . .
    H H20A 0.1342 0.0131 0.1533 0.038 Uiso calc R 1 . .
    H H20B 0.1945 -0.0651 0.1212 0.038 Uiso calc R 1 . .
    H H20C 0.1501 0.0322 0.0798 0.038 Uiso calc R 1 . .
    C C21 0.25077(8) 0.10928(16) 0.20382(7) 0.0280(3) Uani d . 1 . .
    H H21A 0.2808 0.1818 0.2135 0.042 Uiso calc R 1 . .
    H H21B 0.2763 0.0281 0.2038 0.042 Uiso calc R 1 . .
    H H21C 0.2153 0.1047 0.2358 0.042 Uiso calc R 1 . .
    C C22 0.30798(8) 0.17113(17) -0.14637(7) 0.0321(4) Uani d . 1 . .
    H H22A 0.3335 0.2460 -0.1617 0.048 Uiso d R 1 . .
    H H22B 0.2761 0.1436 -0.1789 0.048 Uiso d R 1 . .
    H H22C 0.3388 0.0998 -0.1369 0.048 Uiso d R 1 . .
    H H1 -0.0488(7) 0.7022(12) 0.2664(8) 0.024(4) Uiso d D 1 . .
    H H2 0.0715(9) 0.4736(18) 0.1667(6) 0.037(5) Uiso d D 1 . .
    H H3 0.3037(7) 0.0800(13) 0.0885(8) 0.029(4) Uiso d D 1 . .
    H H4 0.1643(9) 0.2814(18) 0.1770(6) 0.039(5) Uiso d D 1 . .
loop_
    _atom_site_aniso_label
    _atom_site_aniso_U_11
    _atom_site_aniso_U_22
    _atom_site_aniso_U_33
    _atom_site_aniso_U_12
    _atom_site_aniso_U_13
    _atom_site_aniso_U_23
    O1 0.0258(5) 0.0182(5) 0.0248(5) 0.0048(4) 0.0029(4) 0.0006(4)
    O2 0.0206(5) 0.0185(5) 0.0261(5) 0.0038(4) 0.0035(4) 0.0001(4)
    N1 0.0172(6) 0.0233(7) 0.0214(6) 0.0043(5) 0.0014(5) 0.0003(5)
    N2 0.0229(6) 0.0203(6) 0.0182(6) 0.0025(5) 0.0011(5) -0.0018(5)
    N3 0.0178(6) 0.0224(7) 0.0247(6) 0.0043(5) 0.0010(5) 0.0004(5)
    N4 0.0205(6) 0.0187(6) 0.0201(6) 0.0014(5) 0.0013(5) -0.0017(5)
    C1 0.0174(7) 0.0181(7) 0.0217(7) -0.0025(5) 0.0015(5) 0.0020(5)
    C2 0.0211(7) 0.0227(8) 0.0256(7) 0.0006(6) 0.0037(6) -0.0015(6)
    C3 0.0291(8) 0.0280(8) 0.0223(7) -0.0032(6) 0.0042(6) -0.0024(6)
    C4 0.0337(8) 0.0324(9) 0.0189(7) 0.0014(7) -0.0050(6) 0.0035(6)
    C5 0.0257(8) 0.0207(7) 0.0259(8) 0.0026(6) -0.0009(6) 0.0037(6)
    C6 0.0185(7) 0.0166(7) 0.0215(7) -0.0018(5) 0.0016(5) 0.0004(5)
    C7 0.0168(7) 0.0162(7) 0.0229(7) -0.0033(5) 0.0022(5) 0.0012(5)
    C8 0.0184(7) 0.0209(7) 0.0193(7) 0.0026(5) -0.0001(5) 0.0005(5)
    C9 0.0255(8) 0.0347(9) 0.0247(8) 0.0010(6) -0.0044(6) 0.0001(6)
    C10 0.0230(7) 0.0237(8) 0.0272(7) 0.0014(6) 0.0020(6) 0.0038(6)
    C11 0.0422(10) 0.0467(11) 0.0241(8) 0.0014(8) 0.0030(7) -0.0076(7)
    C12 0.0191(7) 0.0158(7) 0.0244(7) -0.0028(5) -0.0003(6) -0.0020(5)
    C13 0.0203(7) 0.0200(7) 0.0288(8) 0.0015(6) 0.0037(6) -0.0019(6)
    C14 0.0253(7) 0.0202(7) 0.0252(7) -0.0048(6) 0.0048(6) -0.0022(6)
    C15 0.0266(7) 0.0222(8) 0.0221(7) -0.0032(6) -0.0025(6) 0.0013(6)
    C16 0.0207(7) 0.0184(7) 0.0265(7) -0.0008(5) -0.0008(6) -0.0002(6)
    C17 0.0179(7) 0.0169(7) 0.0233(7) -0.0018(5) 0.0004(5) -0.0020(5)
    C18 0.0161(7) 0.0163(7) 0.0241(7) -0.0040(5) 0.0000(5) -0.0022(6)
    C19 0.0184(7) 0.0184(7) 0.0232(7) 0.0028(5) 0.0019(5) -0.0001(6)
    C20 0.0255(8) 0.0193(8) 0.0312(8) 0.0002(6) 0.0022(6) 0.0001(6)
    C21 0.0273(8) 0.0324(9) 0.0244(7) 0.0058(6) -0.0008(6) 0.0008(6)
    C22 0.0357(9) 0.0330(9) 0.0278(8) 0.0030(7) 0.0087(7) -0.0009(7)
_geom_special_details
;
All e.s.d.'s (except the e.s.d. in the dihedral angle between two l.s. planes)
are estimated using the full covariance matrix. The cell e.s.d.'s are taken
into account individually in the estimation of e.s.d.'s in distances, angles
and torsion angles; correlations between e.s.d.'s in cell parameters are only
used when they are defined by crystal symmetry. An approximate (isotropic)
treatment of cell e.s.d.'s is used for estimating e.s.d.'s involving l.s.
planes.
;
loop_
    _geom_bond_atom_site_label_1
    _geom_bond_atom_site_label_2
    _geom_bond_site_symmetry_2
    _geom_bond_distance
    _geom_bond_publ_flag
    O1 C7 . 1.2523(17) ?
    O2 C18 . 1.2548(17) ?
    N1 C1 . 1.3870(18) ?
    N1 C8 . 1.4681(17) ?
    N1 H1 . 0.891(9) ?
    N2 C7 . 1.3430(18) ?
    N2 C8 . 1.4706(17) ?
    N2 H2 . 0.901(9) ?
    N3 C12 . 1.3829(18) ?
    N3 C19 . 1.4662(18) ?
    N3 H3 . 0.896(9) ?
    N4 C18 . 1.3390(18) ?
    N4 C19 . 1.4734(17) ?
    N4 H4 . 0.897(9) ?
    C1 C2 . 1.399(2) ?
    C1 C6 . 1.4056(19) ?
    C2 C3 . 1.386(2) ?
    C2 H2A . 0.9300 ?
    C3 C4 . 1.404(2) ?
    C3 C11 . 1.510(2) ?
    C4 C5 . 1.376(2) ?
    C4 H4A . 0.9300 ?
    C5 C6 . 1.394(2) ?
    C5 H5 . 0.9300 ?
    C6 C7 . 1.4694(19) ?
    C8 C9 . 1.5220(19) ?
    C8 C10 . 1.5288(19) ?
    C9 H9A . 0.9600 ?
    C9 H9B . 0.9600 ?
    C9 H9C . 0.9600 ?
    C10 H10A . 0.9600 ?
    C10 H10B . 0.9600 ?
    C10 H10C . 0.9600 ?
    C11 H11A . 0.9600 ?
    C11 H11B . 0.9600 ?
    C11 H11C . 0.9600 ?
    C12 C13 . 1.403(2) ?
    C12 C17 . 1.406(2) ?
    C13 C14 . 1.383(2) ?
    C13 H13 . 0.9300 ?
    C14 C15 . 1.404(2) ?
    C14 C22 . 1.506(2) ?
    C15 C16 . 1.378(2) ?
    C15 H15 . 0.9300 ?
    C16 C17 . 1.397(2) ?
    C16 H16 . 0.9300 ?
    C17 C18 . 1.4695(19) ?
    C19 C21 . 1.515(2) ?
    C19 C20 . 1.530(2) ?
    C20 H20A . 0.9600 ?
    C20 H20B . 0.9600 ?
    C20 H20C . 0.9600 ?
    C21 H21A . 0.9600 ?
    C21 H21B . 0.9600 ?
    C21 H21C . 0.9600 ?
    C22 H22A . 0.9600 ?
    C22 H22B . 0.9600 ?
    C22 H22C . 0.9600 ?
loop_
    _geom_angle_atom_site_label_1
    _geom_angle_atom_site_label_2
    _geom_angle_atom_site_label_3
    _geom_angle_site_symmetry_1
    _geom_angle_site_symmetry_3
    _geom_angle
    _geom_angle_publ_flag
    C1 N1 C8 . . 117.23(11) ?
    C1 N1 H1 . . 115.6(10) ?
    C8 N1 H1 . . 113.0(10) ?
    C7 N2 C8 . . 124.33(11) ?
    C7 N2 H2 . . 118.4(11) ?
    C8 N2 H2 . . 114.6(12) ?
    C12 N3 C19 . . 116.74(11) ?
    C12 N3 H3 . . 114.5(11) ?
    C19 N3 H3 . . 114.9(11) ?
    C18 N4 C19 . . 123.15(11) ?
    C18 N4 H4 . . 120.3(12) ?
    C19 N4 H4 . . 115.8(12) ?
    N1 C1 C2 . . 122.63(12) ?
    N1 C1 C6 . . 118.53(12) ?
    C2 C1 C6 . . 118.74(13) ?
    C3 C2 C1 . . 121.23(13) ?
    C3 C2 H2A . . 119.4 ?
    C1 C2 H2A . . 119.4 ?
    C2 C3 C4 . . 119.25(13) ?
    C2 C3 C11 . . 120.41(14) ?
    C4 C3 C11 . . 120.34(14) ?
    C5 C4 C3 . . 120.19(13) ?
    C5 C4 H4A . . 119.9 ?
    C3 C4 H4A . . 119.9 ?
    C4 C5 C6 . . 120.74(14) ?
    C4 C5 H5 . . 119.6 ?
    C6 C5 H5 . . 119.6 ?
    C5 C6 C1 . . 119.85(13) ?
    C5 C6 C7 . . 121.31(12) ?
    C1 C6 C7 . . 118.79(12) ?
    O1 C7 N2 . . 121.39(12) ?
    O1 C7 C6 . . 122.25(12) ?
    N2 C7 C6 . . 116.33(12) ?
    N1 C8 N2 . . 106.56(11) ?
    N1 C8 C9 . . 108.83(11) ?
    N2 C8 C9 . . 108.07(11) ?
    N1 C8 C10 . . 111.79(11) ?
    N2 C8 C10 . . 110.37(11) ?
    C9 C8 C10 . . 111.04(12) ?
    C8 C9 H9A . . 109.5 ?
    C8 C9 H9B . . 109.5 ?
    H9A C9 H9B . . 109.5 ?
    C8 C9 H9C . . 109.5 ?
    H9A C9 H9C . . 109.5 ?
    H9B C9 H9C . . 109.5 ?
    C8 C10 H10A . . 109.5 ?
    C8 C10 H10B . . 109.5 ?
    H10A C10 H10B . . 109.5 ?
    C8 C10 H10C . . 109.5 ?
    H10A C10 H10C . . 109.5 ?
    H10B C10 H10C . . 109.5 ?
    C3 C11 H11A . . 109.5 ?
    C3 C11 H11B . . 109.5 ?
    H11A C11 H11B . . 109.5 ?
    C3 C11 H11C . . 109.5 ?
    H11A C11 H11C . . 109.5 ?
    H11B C11 H11C . . 109.5 ?
    N3 C12 C13 . . 122.00(13) ?
    N3 C12 C17 . . 119.16(12) ?
    C13 C12 C17 . . 118.79(13) ?
    C14 C13 C12 . . 121.23(13) ?
    C14 C13 H13 . . 119.4 ?
    C12 C13 H13 . . 119.4 ?
    C13 C14 C15 . . 119.41(13) ?
    C13 C14 C22 . . 120.61(14) ?
    C15 C14 C22 . . 119.96(13) ?
    C16 C15 C14 . . 119.97(13) ?
    C16 C15 H15 . . 120.0 ?
    C14 C15 H15 . . 120.0 ?
    C15 C16 C17 . . 120.97(13) ?
    C15 C16 H16 . . 119.5 ?
    C17 C16 H16 . . 119.5 ?
    C16 C17 C12 . . 119.58(13) ?
    C16 C17 C18 . . 121.82(12) ?
    C12 C17 C18 . . 118.39(12) ?
    O2 C18 N4 . . 121.59(12) ?
    O2 C18 C17 . . 122.29(12) ?
    N4 C18 C17 . . 116.01(12) ?
    N3 C19 N4 . . 105.84(11) ?
    N3 C19 C21 . . 109.58(11) ?
    N4 C19 C21 . . 108.49(11) ?
    N3 C19 C20 . . 112.31(11) ?
    N4 C19 C20 . . 109.72(11) ?
    C21 C19 C20 . . 110.72(12) ?
    C19 C20 H20A . . 109.5 ?
    C19 C20 H20B . . 109.5 ?
    H20A C20 H20B . . 109.5 ?
    C19 C20 H20C . . 109.5 ?
    H20A C20 H20C . . 109.5 ?
    H20B C20 H20C . . 109.5 ?
    C19 C21 H21A . . 109.5 ?
    C19 C21 H21B . . 109.5 ?
    H21A C21 H21B . . 109.5 ?
    C19 C21 H21C . . 109.5 ?
    H21A C21 H21C . . 109.5 ?
    H21B C21 H21C . . 109.5 ?
    C14 C22 H22A . . 109.5 ?
    C14 C22 H22B . . 109.5 ?
    H22A C22 H22B . . 109.5 ?
    C14 C22 H22C . . 109.5 ?
    H22A C22 H22C . . 109.5 ?
    H22B C22 H22C . . 109.5 ?
loop_
    _geom_torsion_atom_site_label_1
    _geom_torsion_atom_site_label_2
    _geom_torsion_atom_site_label_3
    _geom_torsion_atom_site_label_4
    _geom_torsion_site_symmetry_1
    _geom_torsion_site_symmetry_2
    _geom_torsion_site_symmetry_3
    _geom_torsion_site_symmetry_4
    _geom_torsion
    _geom_torsion_publ_flag
    C8 N1 C1 C2 . . . . 149.48(13) ?
    C8 N1 C1 C6 . . . . -34.23(18) ?
    N1 C1 C2 C3 . . . . 176.45(13) ?
    C6 C1 C2 C3 . . . . 0.2(2) ?
    C1 C2 C3 C4 . . . . 0.2(2) ?
    C1 C2 C3 C11 . . . . 179.50(14) ?
    C2 C3 C4 C5 . . . . -0.7(2) ?
    C11 C3 C4 C5 . . . . -179.92(15) ?
    C3 C4 C5 C6 . . . . 0.7(2) ?
    C4 C5 C6 C1 . . . . -0.2(2) ?
    C4 C5 C6 C7 . . . . -177.87(13) ?
    N1 C1 C6 C5 . . . . -176.62(12) ?
    C2 C1 C6 C5 . . . . -0.2(2) ?
    N1 C1 C6 C7 . . . . 1.08(19) ?
    C2 C1 C6 C7 . . . . 177.51(12) ?
    C8 N2 C7 O1 . . . . -174.19(12) ?
    C8 N2 C7 C6 . . . . 7.79(19) ?
    C5 C6 C7 O1 . . . . 12.0(2) ?
    C1 C6 C7 O1 . . . . -165.67(12) ?
    C5 C6 C7 N2 . . . . -170.01(13) ?
    C1 C6 C7 N2 . . . . 12.33(18) ?
    C1 N1 C8 N2 . . . . 49.04(15) ?
    C1 N1 C8 C9 . . . . 165.35(12) ?
    C1 N1 C8 C10 . . . . -71.63(15) ?
    C7 N2 C8 N1 . . . . -36.65(16) ?
    C7 N2 C8 C9 . . . . -153.48(13) ?
    C7 N2 C8 C10 . . . . 84.92(15) ?
    C19 N3 C12 C13 . . . . -152.94(13) ?
    C19 N3 C12 C17 . . . . 29.74(18) ?
    N3 C12 C13 C14 . . . . -179.69(13) ?
    C17 C12 C13 C14 . . . . -2.4(2) ?
    C12 C13 C14 C15 . . . . 0.6(2) ?
    C12 C13 C14 C22 . . . . -177.81(13) ?
    C13 C14 C15 C16 . . . . 1.1(2) ?
    C22 C14 C15 C16 . . . . 179.51(13) ?
    C14 C15 C16 C17 . . . . -1.0(2) ?
    C15 C16 C17 C12 . . . . -0.8(2) ?
    C15 C16 C17 C18 . . . . 173.90(13) ?
    N3 C12 C17 C16 . . . . 179.82(12) ?
    C13 C12 C17 C16 . . . . 2.4(2) ?
    N3 C12 C17 C18 . . . . 4.97(19) ?
    C13 C12 C17 C18 . . . . -172.44(12) ?
    C19 N4 C18 O2 . . . . 170.86(12) ?
    C19 N4 C18 C17 . . . . -12.96(18) ?
    C16 C17 C18 O2 . . . . -12.3(2) ?
    C12 C17 C18 O2 . . . . 162.46(12) ?
    C16 C17 C18 N4 . . . . 171.59(12) ?
    C12 C17 C18 N4 . . . . -13.69(18) ?
    C12 N3 C19 N4 . . . . -50.53(15) ?
    C12 N3 C19 C21 . . . . -167.33(12) ?
    C12 N3 C19 C20 . . . . 69.18(16) ?
    C18 N4 C19 N3 . . . . 43.38(16) ?
    C18 N4 C19 C21 . . . . 160.91(12) ?
    C18 N4 C19 C20 . . . . -78.01(15) ?
loop_
    _geom_hbond_atom_site_label_D
    _geom_hbond_atom_site_label_H
    _geom_hbond_atom_site_label_A
    _geom_hbond_site_symmetry_A
    _geom_hbond_distance_DH
    _geom_hbond_distance_HA
    _geom_hbond_distance_DA
    _geom_hbond_angle_DHA
    N1 H1 O1 3 0.891(9) 2.221(10) 3.0917(16) 165.7(14)
    N2 H2 O2 . 0.901(9) 2.029(10) 2.9144(15) 167.2(16)
    N4 H4 O1 . 0.897(9) 1.956(10) 2.8488(16) 173.3(18)
