# Supplementary material for: 2,2,7-Trimethyl-2,3-dihydro­quinazolin-4(1H)-one
Source: Acta Crystallogr Sect E Struct Rep Online. 2009 May 20;65(Pt 6):o1345. doi: 10.1107/S1600536809018480 (PMC2969724; doi:10.1107/S1600536809018480)
Supplement: Supplementary file 2 [file e-65-o1345-Isup2.hkl]

# 
# h,k,l, Fc-squared, Fo-squared, sigma(Fo-squared) and status flag 
# 
data_I
_shelx_title ' R90310F1 in Pbca' 
_shelx_refln_list_code          4 
_shelx_F_calc_maximum      239.19 
_exptl_crystal_F_000      1632.00 
_reflns_d_resolution_high  0.8403 
 
loop_ 
 _symmetry_equiv_pos_as_xyz 
 'x, y, z' 
 '-x+1/2, -y, z+1/2' 
 '-x, y+1/2, -z+1/2' 
 'x+1/2, -y+1/2, -z' 
 '-x, -y, -z' 
 'x-1/2, y, -z-1/2' 
 'x, -y-1/2, z-1/2' 
 '-x-1/2, y-1/2, z' 
 
_cell_length_a    19.5376 
_cell_length_b    10.1045 
_cell_length_c    20.7348 
_cell_angle_alpha  90.000 
_cell_angle_beta   90.000 
_cell_angle_gamma  90.000 
 
_shelx_F_squared_multiplier     1.000 
 
loop_ 
 _refln_index_h 
 _refln_index_k 
 _refln_index_l 
 _refln_F_squared_calc 
 _refln_F_squared_meas 
 _refln_F_squared_sigma 
 _refln_observed_status 
   2   0   0      858.74      776.71     17.27 o 
   6   0   0     1464.50     1227.55     17.72 o 
   8   0   0       29.11       17.61      3.52 o 
  10   0   0     2194.01     2434.89     86.33 o 
  12   0   0      104.01      185.49      5.15 o 
  14   0   0      500.20      609.39     14.67 o 
  16   0   0      451.44      438.42     28.72 o 
  18   0   0       45.74       45.33     10.11 o 
  20   0   0     2642.37     2803.68     74.52 o 
  22   0   0      353.36      378.59     29.19 o 
   2   1   0    10505.30     9688.11     89.17 o 
   4   1   0    29757.08    25882.69    706.62 o 
   6   1   0    11687.75    11199.09    115.93 o 
   8   1   0     3251.37     3175.40     31.28 o 
  10   1   0     2050.90     2612.63     19.61 o 
  12   1   0     1986.16     2078.33     25.54 o 
  14   1   0     3001.05     3079.61     47.70 o 
  16   1   0       79.38      105.68      9.05 o 
  18   1   0       35.00       30.60      6.37 o 
  20   1   0        0.43        5.67      4.94 o 
  22   1   0     1775.74     2087.10     59.00 o 
   4   2   0    55747.45    49301.78    211.55 o 
   6   2   0    16480.88    15567.78    105.51 o 
   8   2   0     1182.53     1193.27     13.13 o 
  10   2   0      596.93      568.07      9.02 o 
  12   2   0       68.96      139.82      6.35 o 
  14   2   0        5.82       10.98      3.72 o 
  16   2   0      142.29      120.76      5.18 o 
  18   2   0       43.98       48.53      7.16 o 
  20   2   0        0.20        8.27      6.39 o 
  22   2   0        2.06       10.61      7.15 o 
   2   3   0     1604.71     1537.84     22.10 o 
   4   3   0    12369.03    11479.91     71.11 o 
   6   3   0     5574.80     5307.10     63.63 o 
   8   3   0      164.26      133.43      3.68 o 
  10   3   0     5028.31     5459.24     69.73 o 
  12   3   0     2287.68     2495.71     50.30 o 
  14   3   0       55.81       55.99      4.76 o 
  16   3   0       45.09       28.53      7.49 o 
  18   3   0      211.85      207.65      8.32 o 
  20   3   0        3.92       -0.59     10.36 o 
  22   3   0      452.80      575.16     35.30 o 
   0   4   0     2379.34     2092.38     60.31 o 
   2   4   0        4.80       27.36      3.61 o 
   4   4   0    17263.33    17070.60    182.31 o 
   6   4   0     4733.56     4848.28     53.57 o 
   8   4   0    25868.07    27424.15    214.73 o 
  10   4   0        5.74        6.97      2.25 o 
  12   4   0     2987.50     2995.19     40.37 o 
  14   4   0        1.59       -2.60      2.65 o 
  16   4   0     1428.19     1280.61     55.45 o 
  18   4   0      441.11      477.12     29.79 o 
  20   4   0      565.51      551.93     22.93 o 
   2   5   0        6.03        0.80      3.32 o 
   4   5   0     6485.03     5976.11    115.42 o 
   6   5   0     3589.50     3842.86     64.41 o 
   8   5   0      337.51      149.48      4.98 o 
  10   5   0      159.03      194.01      7.71 o 
  12   5   0      704.90      590.04     11.74 o 
  14   5   0       43.32       26.87      7.55 o 
  16   5   0        0.16        0.67      3.74 o 
  18   5   0      187.17      152.13     26.71 o 
  20   5   0      592.83      557.76     19.00 o 
   0   6   0     8581.42     8985.12     50.14 o 
   2   6   0      324.44      268.11      7.80 o 
   4   6   0     1078.86     1149.78     19.92 o 
   6   6   0      382.49      309.17     12.49 o 
   8   6   0       72.31       72.64      9.43 o 
  10   6   0       24.53       53.86      6.71 o 
  12   6   0       41.06       60.20      8.60 o 
  14   6   0      134.40      132.33     10.54 o 
  16   6   0       63.64       72.59     11.39 o 
  18   6   0     1901.24     2092.06     87.17 o 
  20   6   0        0.66       11.13      8.90 o 
   2   7   0        1.52      -13.27      8.85 o 
   4   7   0      291.62      250.92     16.30 o 
   6   7   0     1183.26     1330.45     24.15 o 
   8   7   0     1529.98     1401.92     21.91 o 
  10   7   0     1519.46     1856.44     27.43 o 
  12   7   0        4.73        5.10      3.78 o 
  14   7   0     1560.80     1385.39     38.93 o 
  16   7   0       36.61       24.01      7.32 o 
  18   7   0       44.04       34.46      9.98 o 
   0   8   0     3180.28     2881.25     85.54 o 
   2   8   0     2646.04     2854.88     50.97 o 
   4   8   0      954.43      937.21     18.93 o 
   6   8   0       29.50       18.31      3.77 o 
   8   8   0       78.33       26.70      5.44 o 
  10   8   0      319.69      307.38     12.47 o 
  12   8   0      918.93      689.74     17.90 o 
  14   8   0        5.05       10.32      4.78 o 
  16   8   0        4.87       14.09     10.14 o 
   2   9   0       18.81       18.81      4.79 o 
   4   9   0      738.19      666.51     23.99 o 
   6   9   0      163.56      150.85     12.72 o 
   8   9   0        0.12        8.86      5.92 o 
  10   9   0       14.48       14.90      6.55 o 
  12   9   0      612.14      563.73     16.55 o 
  14   9   0      195.07      209.30     12.24 o 
   0  10   0       55.26       43.48     21.59 o 
   2  10   0      117.59      122.92     24.45 o 
   4  10   0      444.35      444.72     16.42 o 
   6  10   0        5.63       -9.12     15.77 o 
   8  10   0      412.39      363.33     20.86 o 
  10  10   0      469.46      490.22     28.56 o 
  12  10   0       79.22       82.05     13.36 o 
   2  11   0        1.69        5.69      5.88 o 
   4  11   0       69.77       56.11     12.97 o 
   6  11   0      906.33      944.56     26.92 o 
   8  11   0      364.16      386.75     21.73 o 
   0  12   0       14.70       17.21     13.71 o 
   1   1   1     1397.00     1191.28     12.87 o 
   2   1   1    25048.42    22196.44    322.83 o 
   3   1   1     5659.89     5272.38     30.61 o 
   4   1   1    29801.91    25139.65    636.61 o 
   5   1   1     5655.97     5055.92     29.64 o 
   6   1   1     5095.87     4942.90     30.09 o 
   7   1   1      671.28      642.25      5.28 o 
   8   1   1     2530.43     2370.14     12.99 o 
   9   1   1        0.38        5.64      1.90 o 
  10   1   1       60.53       39.99      2.24 o 
  11   1   1     2256.67     2374.73     17.42 o 
  12   1   1      161.14      163.30      3.28 o 
  13   1   1       75.79       72.92      3.52 o 
  14   1   1       94.57       60.81      4.45 o 
  15   1   1      311.33      316.64      6.64 o 
  16   1   1      105.46       96.13      6.63 o 
  17   1   1      175.83      187.43      7.53 o 
  18   1   1      725.75      736.33     12.46 o 
  19   1   1      148.36      157.62      6.85 o 
  20   1   1       35.05       32.85      5.23 o 
  21   1   1       11.37        5.33      4.71 o 
  22   1   1       69.96       47.14      9.82 o 
  23   1   1        0.30       -5.86      9.91 o 
   1   2   1     1767.49     1492.00     13.48 o 
   2   2   1    13709.78    12351.13     46.90 o 
   5   2   1     4854.20     4511.90     27.77 o 
   6   2   1      288.49      281.64      3.17 o 
   7   2   1     6979.09     6857.10     45.30 o 
   8   2   1      968.71     1088.09      8.85 o 
   9   2   1      273.49      224.44      3.04 o 
  10   2   1        0.72        9.20      1.94 o 
  11   2   1      697.40      797.93     10.68 o 
  12   2   1     1180.77     1320.36     12.86 o 
  13   2   1      566.75      625.15     10.08 o 
  14   2   1       11.87       10.09      2.70 o 
  15   2   1      496.56      482.95      8.65 o 
  16   2   1     1255.87     1243.63     14.99 o 
  17   2   1        9.89        7.56      2.41 o 
  18   2   1       24.80       21.97      3.42 o 
  19   2   1       13.80       12.21      3.15 o 
  20   2   1       41.86       37.33      5.13 o 
  21   2   1       91.05       96.40     11.06 o 
  22   2   1      334.66      361.88     17.10 o 
   1   3   1     2140.52     1994.72     24.59 o 
   2   3   1     2524.10     2255.53     17.49 o 
   3   3   1    57211.71    48449.91    153.33 o 
   4   3   1     5387.97     5255.03     36.43 o 
   5   3   1     4159.98     3937.90     19.18 o 
   6   3   1     8397.90     7730.06     50.13 o 
   7   3   1     5285.02     5424.78     40.72 o 
   8   3   1     4987.25     5187.32     33.89 o 
   9   3   1       93.69      138.61      3.47 o 
  10   3   1      920.19      956.74     10.24 o 
  11   3   1      319.42      332.10      4.99 o 
  12   3   1       25.39       35.58      3.24 o 
  13   3   1      109.13      121.10      6.38 o 
  14   3   1      127.47      115.42      4.34 o 
  15   3   1      884.02      882.93      9.89 o 
  16   3   1      118.21      135.91     11.50 o 
  17   3   1      136.12      124.49      6.81 o 
  18   3   1      325.71      351.60     11.91 o 
  19   3   1        9.69       14.31      4.37 o 
  20   3   1        0.79       -0.31      5.40 o 
  21   3   1      247.18      204.52     24.16 o 
  22   3   1       41.38       29.04      9.28 o 
   0   4   1      102.18      128.04      3.77 o 
   1   4   1     1120.61     1233.73     10.21 o 
   2   4   1     1901.03     1784.74     11.66 o 
   3   4   1       71.95       53.94      4.01 o 
   4   4   1      372.63      463.83     12.93 o 
   5   4   1     3297.97     3199.43     36.24 o 
   6   4   1       72.41       53.74      5.13 o 
   7   4   1    16440.81    17064.60    109.90 o 
   8   4   1      619.75      584.17     10.55 o 
   9   4   1      291.93      361.22      6.89 o 
  10   4   1      437.61      436.25      6.42 o 
  11   4   1      117.59      108.86      3.10 o 
  12   4   1        6.78        3.42      1.71 o 
  13   4   1      570.80      654.82      8.44 o 
  14   4   1      311.29      319.54      7.68 o 
  15   4   1        9.36        2.36      2.76 o 
  16   4   1       47.40       35.90      4.08 o 
  17   4   1      195.16      174.70      5.84 o 
  18   4   1       27.64       21.19      4.44 o 
  19   4   1       36.95       25.99      6.22 o 
  20   4   1       32.05       20.47      5.61 o 
  21   4   1       22.46       18.26      5.84 o 
   1   5   1      935.39      904.48     16.16 o 
   2   5   1      225.38      239.55      6.01 o 
   3   5   1     4077.80     4656.46     43.52 o 
   4   5   1     3507.29     3765.67     24.78 o 
   5   5   1     4686.56     5098.62     62.78 o 
   6   5   1      469.40      592.04      8.38 o 
   7   5   1     6844.62     7161.72     60.49 o 
   8   5   1       31.81       55.98      3.57 o 
   9   5   1      105.33       99.09      4.77 o 
  10   5   1      870.87      899.77     11.91 o 
  11   5   1        3.54        2.83      2.59 o 
  12   5   1      373.98      304.69      5.69 o 
  13   5   1      230.86      244.91      5.88 o 
  14   5   1       58.61       44.89      4.88 o 
  15   5   1        7.46        3.30      3.97 o 
  16   5   1      113.38      118.28      5.78 o 
  17   5   1       66.49       50.21      5.62 o 
  18   5   1      186.97      147.69     17.33 o 
  19   5   1       40.64       29.94      6.75 o 
  20   5   1       42.87       24.65      5.55 o 
  21   5   1       64.95       70.25     11.02 o 
   0   6   1     4245.87     4826.29    109.89 o 
   1   6   1     2096.77     2116.22     31.42 o 
   2   6   1      358.09      306.82      9.29 o 
   3   6   1       64.29       68.09      6.93 o 
   4   6   1     7764.61     8523.86    143.82 o 
   5   6   1       73.08       79.01      6.77 o 
   6   6   1      268.65      307.53      5.39 o 
   7   6   1      166.54      166.36      7.43 o 
   8   6   1      706.51      765.18      9.86 o 
   9   6   1     1830.92     1893.44     22.60 o 
  10   6   1      104.83      124.43      5.44 o 
  11   6   1     1064.60      989.16     11.38 o 
  12   6   1      170.69      255.33      7.62 o 
  13   6   1      180.44      139.98      6.47 o 
  14   6   1      535.17      486.73      9.05 o 
  15   6   1      717.59      612.50     10.34 o 
  16   6   1     1340.81     1256.64     19.50 o 
  17   6   1        0.99       -1.73      4.45 o 
  18   6   1      407.28      364.86     16.31 o 
  19   6   1      178.32      136.36     15.34 o 
  20   6   1      109.35       93.70     13.71 o 
   1   7   1      464.06      453.37     13.22 o 
   2   7   1      272.46      291.76     11.32 o 
   3   7   1     1526.80     1686.75     21.09 o 
   4   7   1      784.40      756.67     11.63 o 
   5   7   1       29.41       42.80      4.11 o 
   6   7   1        6.12       10.90      3.15 o 
   7   7   1        0.22        6.36      2.63 o 
   8   7   1       55.27       85.69      9.46 o 
   9   7   1       86.73       73.48      7.47 o 
  10   7   1      612.16      557.18      9.74 o 
  11   7   1      120.48      110.50      7.60 o 
  12   7   1      685.35      669.50     12.92 o 
  13   7   1      416.62      393.34     10.69 o 
  14   7   1      232.01      265.14      6.71 o 
  15   7   1       89.46       82.68      7.63 o 
  16   7   1      100.55       69.84      8.77 o 
  17   7   1      229.84      209.87     25.94 o 
  18   7   1      141.02      132.02     14.46 o 
   0   8   1        4.48       14.14      5.96 o 
   1   8   1     1493.19     1531.43     29.66 o 
   2   8   1        7.84        5.94      3.22 o 
   3   8   1      356.18      369.41     11.60 o 
   4   8   1      146.50      150.92     13.20 o 
   5   8   1       84.59      104.41      7.79 o 
   6   8   1      121.42      121.30     10.12 o 
   7   8   1      100.43      102.83      8.15 o 
   8   8   1       88.47       66.13      4.57 o 
   9   8   1      215.36      169.29      5.30 o 
  10   8   1       19.27       16.00      2.45 o 
  11   8   1     2652.01     2573.25     31.30 o 
  12   8   1      117.89      110.11     10.42 o 
  13   8   1      443.94      407.77     11.29 o 
  14   8   1       60.30       48.54      5.56 o 
  15   8   1      190.04      165.87     15.68 o 
  16   8   1        6.55        5.82      5.96 o 
  17   8   1       22.88       22.79      5.48 o 
   1   9   1       10.91       13.30      4.17 o 
   2   9   1        7.65        4.67      3.97 o 
   3   9   1      715.56      680.79     16.04 o 
   4   9   1       74.87       67.36      9.24 o 
   5   9   1       39.53       33.10      5.75 o 
   6   9   1      154.56      138.59      9.77 o 
   7   9   1      188.94      200.02      6.65 o 
   8   9   1      147.96      122.75      9.62 o 
   9   9   1       16.04       17.08      3.54 o 
  10   9   1       91.75      109.65     10.50 o 
  11   9   1       12.22        9.27      3.94 o 
  12   9   1      172.03      140.78      9.80 o 
  13   9   1        8.00        8.87      4.36 o 
  14   9   1      409.66      389.79     13.34 o 
  15   9   1      140.63      109.92     17.73 o 
   0  10   1     2795.09     2890.14     72.34 o 
   1  10   1      146.17      147.06     15.58 o 
   2  10   1      138.18      126.63     13.31 o 
   3  10   1      163.86      169.76     20.76 o 
   4  10   1      480.75      513.28     11.08 o 
   5  10   1      625.02      620.61     13.89 o 
   6  10   1       90.02      107.76     10.41 o 
   7  10   1      105.43      115.02     12.69 o 
   8  10   1       11.87       11.55      3.51 o 
   9  10   1      216.35      232.42     14.18 o 
  10  10   1       33.07       16.71      4.81 o 
  11  10   1      405.28      395.81     17.17 o 
  12  10   1       12.62        4.68      4.18 o 
   1  11   1       97.85       67.13      8.73 o 
   2  11   1       97.69       91.41      7.84 o 
   3  11   1       54.22       33.92      6.62 o 
   4  11   1       13.51       18.66      5.84 o 
   5  11   1       30.53       30.52      7.39 o 
   6  11   1       23.66       15.69      6.66 o 
   7  11   1       38.81       39.36      8.38 o 
   8  11   1       26.54       30.29      6.63 o 
   9  11   1      317.26      285.67     12.95 o 
   0  12   1      613.94      611.02     19.55 o 
   1  12   1       48.92       44.38      8.89 o 
   0   0   2     1377.20     1154.64     20.61 o 
   1   0   2     8639.49     7336.99     69.00 o 
   3   0   2    10736.05     8880.45     81.49 o 
   4   0   2      559.05      577.33      7.37 o 
   5   0   2     4789.04     4502.12     37.83 o 
   6   0   2     4570.82     3863.06     32.39 o 
   7   0   2       10.65        7.28      1.53 o 
   8   0   2      109.80      140.97      2.80 o 
   9   0   2      786.91      867.30      9.65 o 
  10   0   2      825.31      590.50      9.15 o 
  11   0   2     5940.54     6641.64    114.17 o 
  12   0   2      344.16      436.08      9.90 o 
  13   0   2       54.92       49.60      5.91 o 
  14   0   2      735.67      951.17     16.37 o 
  15   0   2      854.16     1003.57     18.41 o 
  16   0   2      777.00      849.87     13.53 o 
  17   0   2       39.43       24.65      8.53 o 
  18   0   2      284.88      268.75      7.27 o 
  19   0   2     1715.71     1869.28     36.55 o 
  20   0   2      445.12      434.48     17.92 o 
  21   0   2        9.80       11.50      5.56 o 
  22   0   2      157.85      158.86     28.09 o 
  23   0   2       11.47       14.33      9.40 o 
   1   1   2     8402.82     7732.44     45.37 o 
   2   1   2       26.37       33.06      1.40 o 
   3   1   2     8202.89     6982.87     38.21 o 
   4   1   2     4592.24     4173.95     21.69 o 
   5   1   2     9586.85     8436.96     42.26 o 
   6   1   2       29.67       19.55      1.27 o 
   7   1   2     3089.84     2813.55     19.63 o 
   8   1   2       43.11       31.12      1.96 o 
   9   1   2       13.85       31.75      1.75 o 
  10   1   2     9176.25     9480.24     79.28 o 
  11   1   2     2236.65     2225.01     19.60 o 
  12   1   2       93.24      146.03      5.26 o 
  13   1   2       91.03       88.17      3.81 o 
  14   1   2      431.99      505.06      4.68 o 
  15   1   2       15.68       10.03      2.54 o 
  16   1   2       50.10       52.29      3.70 o 
  17   1   2      315.41      310.33      7.93 o 
  18   1   2       26.41       22.33      3.35 o 
  19   1   2       10.15        8.43      2.97 o 
  20   1   2      263.96      279.56     11.12 o 
  21   1   2       73.46       77.69      9.03 o 
  22   1   2      152.36      147.85     19.42 o 
  23   1   2       84.84      103.25     18.54 o 
   1   2   2      191.23      176.28      3.12 o 
   2   2   2     1032.19      963.94      7.94 o 
   3   2   2    10642.13     9461.32     44.45 o 
   4   2   2    13848.31    13179.57     52.76 o 
   5   2   2       82.58      108.86      1.59 o 
   6   2   2      740.07      720.29      5.46 o 
   7   2   2      589.82      512.77      5.01 o 
   8   2   2     1689.31     2017.70     12.10 o 
   9   2   2     1287.89     1517.98      9.08 o 
  10   2   2       22.92       40.33      2.53 o 
  11   2   2      265.16      303.46      4.68 o 
  12   2   2      301.64      267.93      3.38 o 
  13   2   2     1470.23     1630.94     16.97 o 
  14   2   2        3.24        1.88      1.40 o 
  15   2   2       13.94       18.69      2.82 o 
  16   2   2       47.72       71.20      3.98 o 
  17   2   2       48.27       43.37      5.30 o 
  18   2   2      213.26      206.73      7.66 o 
  19   2   2       18.91       14.69      3.86 o 
  20   2   2       64.25       65.88      6.72 o 
  21   2   2       31.37       33.68      6.88 o 
  22   2   2       51.63       43.04      7.55 o 
   1   3   2     1483.68     1558.17     17.66 o 
   2   3   2     5038.83     4958.36     28.85 o 
   3   3   2       55.33       55.79      2.67 o 
   4   3   2       53.78       49.97      2.05 o 
   5   3   2     9590.44     9204.66     50.36 o 
   6   3   2      275.09      375.61      3.69 o 
   7   3   2      247.69      254.60      4.23 o 
   8   3   2     2961.62     2774.89     15.78 o 
   9   3   2     1066.07     1114.27     11.90 o 
  10   3   2     1063.44     1051.73      9.43 o 
  11   3   2      448.86      422.12      6.69 o 
  12   3   2        4.24        6.27      1.49 o 
  13   3   2       42.69       29.75      3.03 o 
  14   3   2      181.90      164.66      3.56 o 
  15   3   2      711.53      726.84      9.43 o 
  16   3   2       12.45       10.43      2.76 o 
  17   3   2       73.34       63.91      4.95 o 
  18   3   2      692.83      653.99     18.22 o 
  19   3   2      217.12      207.50     15.09 o 
  20   3   2       78.92       57.23      8.83 o 
  21   3   2      892.52      912.11     28.75 o 
  22   3   2        2.89        8.13      7.30 o 
   0   4   2     1979.60     1889.26     19.54 o 
   1   4   2      230.09      262.11      3.16 o 
   2   4   2       63.58       64.62      3.13 o 
   3   4   2     4209.30     4202.30     38.48 o 
   4   4   2     6073.68     5882.73     61.07 o 
   5   4   2      473.12      633.44      6.48 o 
   6   4   2     5735.53     6638.87     77.41 o 
   7   4   2    21459.77    20857.44    111.55 o 
   8   4   2    12250.86    12244.55     87.74 o 
   9   4   2      281.70      242.34      3.27 o 
  10   4   2      999.09     1076.59      9.86 o 
  11   4   2      425.99      378.87      5.52 o 
  12   4   2      165.39      149.16      6.25 o 
  13   4   2      427.22      400.01      7.63 o 
  14   4   2      642.09      624.80     10.00 o 
  15   4   2     1316.65     1266.18     15.19 o 
  16   4   2        1.74        2.15      2.69 o 
  17   4   2      205.11      197.55      6.73 o 
  18   4   2     1736.12     1736.60     24.56 o 
  19   4   2      422.07      418.75     13.98 o 
  20   4   2       96.91       76.92     11.11 o 
  21   4   2       12.27        8.87      4.39 o 
   1   5   2       72.17       97.94     13.67 o 
   2   5   2     1208.23     1424.58     16.03 o 
   3   5   2     2793.36     2934.28     36.78 o 
   4   5   2       16.34       10.55      2.11 o 
   5   5   2      663.84      629.51      9.26 o 
   6   5   2      371.08      420.45      7.25 o 
   7   5   2       83.72       67.02      3.00 o 
   8   5   2      140.42      144.31      6.39 o 
   9   5   2        2.25        4.95      1.91 o 
  10   5   2     2909.76     3092.93     29.78 o 
  11   5   2       66.53       58.83      5.15 o 
  12   5   2     1242.28     1269.89     14.23 o 
  13   5   2       41.87       61.99      5.84 o 
  14   5   2     2579.65     2535.49     32.79 o 
  15   5   2      506.24      514.16     13.83 o 
  16   5   2      132.20      122.27      6.93 o 
  17   5   2      414.86      399.89      7.32 o 
  18   5   2      103.57      126.55      6.83 o 
  19   5   2     1408.93     1409.47     25.74 o 
  20   5   2      231.58      184.62     16.49 o 
  21   5   2       12.39        8.97      5.78 o 
   0   6   2        2.14        6.95      6.06 o 
   1   6   2     1344.78     1397.20     21.76 o 
   2   6   2     2671.00     2702.40     45.27 o 
   3   6   2      756.22      817.12     13.94 o 
   4   6   2     1909.54     2046.85     21.55 o 
   5   6   2      331.14      337.51      6.96 o 
   6   6   2       24.19       17.65      2.60 o 
   7   6   2       13.49        7.97      3.37 o 
   8   6   2      294.84      308.96      8.32 o 
   9   6   2      857.16      874.20     12.51 o 
  10   6   2      273.47      272.53      6.15 o 
  11   6   2     1539.96     1550.42     21.19 o 
  12   6   2     1000.35      946.12     12.05 o 
  13   6   2      169.83      182.31      6.56 o 
  14   6   2      197.32      208.35      9.18 o 
  15   6   2     1555.05     1549.03     19.54 o 
  16   6   2      312.54      317.21     11.76 o 
  17   6   2     1479.11     1525.99     25.45 o 
  18   6   2       64.99       58.79      8.48 o 
  19   6   2        0.74        5.25      9.83 o 
  20   6   2       23.00       24.22      4.86 o 
   1   7   2     1357.30     1467.14     26.29 o 
   2   7   2       88.28      114.11     14.14 o 
   3   7   2      623.20      547.08      8.85 o 
   4   7   2      942.46     1076.23     15.38 o 
   5   7   2        0.41        4.44      2.60 o 
   6   7   2        0.01        2.95      4.06 o 
   7   7   2       17.48       26.65      4.01 o 
   8   7   2      978.67     1044.76     12.04 o 
   9   7   2      337.56      332.16      7.53 o 
  10   7   2      633.69      590.39      9.78 o 
  11   7   2       68.67       60.06      6.64 o 
  12   7   2        1.70        2.25      4.83 o 
  13   7   2      487.76      465.97      8.13 o 
  14   7   2        8.07        4.15      5.37 o 
  15   7   2       14.14       19.41      5.26 o 
  16   7   2      335.48      352.72     14.77 o 
  17   7   2        0.11        3.81      5.13 o 
  18   7   2       35.34       16.06      4.93 o 
   0   8   2    11106.76    11303.37    290.22 o 
   1   8   2     1741.25     1850.73     40.20 o 
   2   8   2      187.79      213.09     10.49 o 
   3   8   2     1141.25     1176.34     17.89 o 
   4   8   2      561.58      576.82     14.73 o 
   5   8   2      585.49      586.68     14.80 o 
   6   8   2       26.75       18.43      3.17 o 
   7   8   2      540.41      473.66      9.27 o 
   8   8   2      375.77      401.50      9.06 o 
   9   8   2     1547.31     1482.20     22.71 o 
  10   8   2      283.07      232.73      6.97 o 
  11   8   2       89.58      121.16     11.61 o 
  12   8   2       99.91      115.94     11.23 o 
  13   8   2       15.59       12.25      3.41 o 
  14   8   2       75.75       40.37      6.41 o 
  15   8   2       79.11       71.59      9.57 o 
  16   8   2      457.60      516.86     14.98 o 
  17   8   2        0.62        7.76      7.54 o 
   1   9   2       25.15       17.40      6.77 o 
   2   9   2      755.95      796.23     18.01 o 
   3   9   2      145.73      121.06     13.62 o 
   4   9   2      367.11      357.82     17.54 o 
   5   9   2      532.51      475.50      8.32 o 
   6   9   2      191.87      184.67      8.77 o 
   7   9   2      346.40      315.10      6.33 o 
   8   9   2       41.28       35.04      7.19 o 
   9   9   2      681.37      732.43     17.28 o 
  10   9   2      573.06      597.17     13.70 o 
  11   9   2      267.02      216.83     10.02 o 
  12   9   2      238.97      234.86      8.58 o 
  13   9   2       91.66       67.69      8.11 o 
  14   9   2       55.87       51.10      6.55 o 
  15   9   2       10.14       23.54      4.65 o 
   0  10   2      371.65      382.65     18.44 o 
   1  10   2      318.00      311.38     13.88 o 
   2  10   2       17.42        7.75      4.62 o 
   3  10   2      193.64      206.64     12.66 o 
   4  10   2      281.56      282.16      9.84 o 
   5  10   2       77.82       89.70     11.41 o 
   6  10   2        2.29        4.17      4.31 o 
   7  10   2        0.43        1.78      5.71 o 
   8  10   2      307.83      316.16     12.91 o 
   9  10   2       14.92       17.72      3.79 o 
  10  10   2       88.16       80.54     11.98 o 
  11  10   2      366.19      338.19     18.30 o 
  12  10   2      146.82      115.85     13.47 o 
   1  11   2       56.13       47.19      6.80 o 
   2  11   2      127.51      109.83     15.23 o 
   3  11   2       16.53       13.35      5.00 o 
   4  11   2        0.79        1.85      4.00 o 
   5  11   2        9.54       12.64      5.52 o 
   6  11   2      141.87       99.41     15.08 o 
   7  11   2       89.46       89.55     11.94 o 
   8  11   2       62.72       37.97      9.71 o 
   9  11   2       11.89       16.32      4.79 o 
   1   1   3      206.69      227.63      2.72 o 
   2   1   3      316.96      249.99      2.27 o 
   3   1   3     7725.40     6743.58     38.59 o 
   4   1   3      574.41      589.33      5.17 o 
   5   1   3      101.21       80.61      2.35 o 
   6   1   3     4149.27     3991.63     23.70 o 
   7   1   3      222.25      200.75      2.83 o 
   8   1   3       66.57       65.78      1.79 o 
   9   1   3     1430.92     1448.11     10.20 o 
  10   1   3     3375.57     3278.96     27.52 o 
  11   1   3     1087.20     1101.42     11.60 o 
  12   1   3      642.90      656.09     13.16 o 
  13   1   3      618.75      683.32      8.26 o 
  14   1   3        1.89        7.75      1.58 o 
  15   1   3        1.13        3.40      2.65 o 
  16   1   3      310.51      326.23      8.20 o 
  17   1   3        9.84       17.84      2.69 o 
  18   1   3        1.77        4.63      2.81 o 
  19   1   3        1.90        8.92      2.68 o 
  20   1   3        0.07       -0.37      6.20 o 
  21   1   3      644.13      688.56     25.09 o 
  22   1   3       77.41       85.42     12.52 o 
   0   2   3     2364.44     2101.02     24.49 o 
   1   2   3     6648.10     5811.88     38.06 o 
   2   2   3      104.09       98.86      1.61 o 
   3   2   3     2052.04     1838.93     16.54 o 
   4   2   3      627.73      598.42      4.98 o 
   5   2   3      715.55      835.52      6.45 o 
   6   2   3     4780.20     4406.03     23.91 o 
   7   2   3       30.02       25.97      1.44 o 
   8   2   3      157.66      111.41      2.27 o 
   9   2   3      134.30      179.80      3.39 o 
  10   2   3       36.51       29.46      1.92 o 
  11   2   3        3.48        5.36      1.82 o 
  12   2   3      369.09      336.66      4.75 o 
  13   2   3      114.69       82.42      4.17 o 
  14   2   3       35.74       21.71      2.81 o 
  15   2   3       39.60       52.73      3.82 o 
  16   2   3      268.55      252.44      5.76 o 
  17   2   3        5.38        7.97      2.27 o 
  18   2   3      224.54      192.56     11.56 o 
  19   2   3       61.38       51.32      5.95 o 
  20   2   3       21.61       24.09      5.79 o 
  21   2   3       22.05       18.57      5.14 o 
  22   2   3     2149.22     2239.25     27.23 o 
   1   3   3      261.22      283.71      2.80 o 
   2   3   3       87.42      118.61      2.08 o 
   3   3   3       79.51       72.39      1.91 o 
   4   3   3     3938.46     3718.71     21.61 o 
   5   3   3     2061.77     2198.65     12.93 o 
   6   3   3     4676.25     4729.30     47.35 o 
   7   3   3      130.93      160.80      2.90 o 
   8   3   3     4663.01     4573.46     30.10 o 
   9   3   3      538.97      587.61      7.26 o 
  10   3   3     2848.45     3062.75     33.62 o 
  11   3   3      266.15      276.91      5.45 o 
  12   3   3      428.44      427.51      7.06 o 
  13   3   3      271.16      290.58      6.84 o 
  14   3   3     2046.31     2152.45     20.94 o 
  15   3   3      409.92      389.66      7.97 o 
  16   3   3      169.03      184.51      5.61 o 
  17   3   3       86.00      101.46     10.37 o 
  18   3   3       20.23       11.23      3.76 o 
  19   3   3      449.56      436.73     11.28 o 
  20   3   3        2.86        3.02      3.84 o 
  21   3   3       27.20       34.54      6.85 o 
  22   3   3       82.48       96.13     10.76 o 
   0   4   3      776.18      816.05     10.94 o 
   1   4   3        0.82        2.79      1.18 o 
   2   4   3       23.41       15.31      2.23 o 
   3   4   3     1516.16     1548.62     10.89 o 
   4   4   3      469.01      450.04      8.38 o 
   5   4   3        4.98       25.99      2.62 o 
   6   4   3       20.49       13.09      2.05 o 
   7   4   3     4289.26     4155.40     40.12 o 
   8   4   3     3920.14     3740.58     27.45 o 
   9   4   3      483.56      473.17      8.42 o 
  10   4   3      398.33      365.22      5.80 o 
  11   4   3      552.80      519.27      9.91 o 
  12   4   3     2434.75     2449.74     26.84 o 
  13   4   3        7.52        8.17      2.79 o 
  14   4   3       56.49       49.57      4.72 o 
  15   4   3        0.02       -3.06      2.60 o 
  16   4   3     2251.31     2336.44     35.10 o 
  17   4   3      159.09      135.22     10.97 o 
  18   4   3       42.56       33.18      4.32 o 
  19   4   3      110.16       98.48      8.88 o 
  20   4   3      122.42       97.37     16.09 o 
  21   4   3      249.39      262.96     14.69 o 
   1   5   3      180.72      127.36      5.32 o 
   2   5   3     1810.28     2012.65     19.92 o 
   3   5   3      459.94      454.33     10.71 o 
   4   5   3      175.71      139.43      3.96 o 
   5   5   3       72.02       89.25      3.11 o 
   6   5   3      734.38      740.54     11.23 o 
   7   5   3      222.41      192.87      3.63 o 
   8   5   3     1374.47     1428.52     13.78 o 
   9   5   3       69.66       73.41      3.18 o 
  10   5   3       23.45       19.13      3.46 o 
  11   5   3      574.88      610.17     10.04 o 
  12   5   3      714.04      788.91     11.03 o 
  13   5   3        7.49       10.25      2.42 o 
  14   5   3      111.97      112.12      8.87 o 
  15   5   3       62.84       57.36      6.16 o 
  16   5   3       28.01       21.60      4.22 o 
  17   5   3       43.45       32.91      5.64 o 
  18   5   3      123.82       96.86     12.42 o 
  19   5   3        1.78        6.88      4.02 o 
  20   5   3        7.45        6.39      4.06 o 
   0   6   3      120.30      141.40     23.30 o 
   1   6   3      281.81      255.22      7.70 o 
   2   6   3     2119.14     2289.52     30.25 o 
   3   6   3      884.59      822.24     15.38 o 
   4   6   3      500.47      493.61      9.46 o 
   5   6   3      617.88      686.72     10.00 o 
   6   6   3      124.06      122.76      5.23 o 
   7   6   3     2276.29     2454.24     26.41 o 
   8   6   3       21.13       28.70      3.93 o 
   9   6   3       73.93       84.63      4.24 o 
  10   6   3     1389.47     1450.79     16.42 o 
  11   6   3     1041.71     1064.47     19.62 o 
  12   6   3     2315.82     2360.04     25.65 o 
  13   6   3       82.21       83.92      5.61 o 
  14   6   3       96.81       65.43      6.80 o 
  15   6   3        2.67        6.72      3.65 o 
  16   6   3      126.60      111.46     10.78 o 
  17   6   3       81.79       71.40      7.07 o 
  18   6   3      564.39      533.06     19.98 o 
  19   6   3       78.04       73.04      9.08 o 
   1   7   3      343.90      410.11     10.24 o 
   2   7   3     2268.99     2310.17     35.02 o 
   3   7   3      387.15      362.33      8.03 o 
   4   7   3        1.42        2.47      3.00 o 
   5   7   3       16.45       16.79      3.16 o 
   6   7   3     2712.38     2866.60     33.72 o 
   7   7   3       52.69       50.26      4.72 o 
   8   7   3      311.15      306.57      6.59 o 
   9   7   3      545.77      608.14     11.36 o 
  10   7   3      311.11      320.58      8.19 o 
  11   7   3       40.78       30.43      4.79 o 
  12   7   3      106.87       98.77      8.43 o 
  13   7   3      124.69      127.17      9.80 o 
  14   7   3     1847.91     1851.56     28.55 o 
  15   7   3      136.44      148.95      8.61 o 
  16   7   3      120.81       89.10     11.29 o 
  17   7   3        1.61        9.26      3.69 o 
  18   7   3      248.06      211.39     24.25 o 
   0   8   3     4305.77     4546.06     92.71 o 
   1   8   3        4.68        6.43      5.99 o 
   2   8   3      187.20      153.91     17.39 o 
   3   8   3        0.10        6.26      2.77 o 
   4   8   3      351.61      335.44      9.38 o 
   5   8   3      392.80      415.30     11.50 o 
   6   8   3      280.62      286.10      8.76 o 
   7   8   3      205.54      225.10      6.31 o 
   8   8   3      728.52      740.87     16.18 o 
   9   8   3      217.43      211.53      6.69 o 
  10   8   3       89.02       99.13      9.18 o 
  11   8   3        4.54       11.25      2.84 o 
  12   8   3       22.32       18.39      4.28 o 
  13   8   3      322.18      314.01      8.63 o 
  14   8   3      296.98      241.41     20.47 o 
  15   8   3      165.98      139.06     14.67 o 
  16   8   3      223.00      171.85     20.70 o 
  17   8   3      223.25      236.95     15.98 o 
   1   9   3      185.79      188.75     12.57 o 
   2   9   3       71.07       60.99      8.01 o 
   3   9   3      532.25      514.37     14.47 o 
   4   9   3       62.76       55.31      6.93 o 
   5   9   3       72.82       77.33      9.81 o 
   6   9   3      607.02      570.01     11.00 o 
   7   9   3        0.71        8.04      3.13 o 
   8   9   3      247.24      238.40      8.39 o 
   9   9   3      207.71      194.75      8.57 o 
  10   9   3      282.11      247.04      8.41 o 
  11   9   3       94.76       63.88      8.54 o 
  12   9   3      799.22      721.83     15.64 o 
  13   9   3      116.31       91.47     10.09 o 
  14   9   3      452.32      431.46     18.23 o 
  15   9   3        1.40        2.57      4.08 o 
   0  10   3        4.32       14.62      8.20 o 
   1  10   3      227.61      200.61     24.00 o 
   2  10   3      784.75      815.08     16.44 o 
   3  10   3      465.08      482.26     11.98 o 
   4  10   3     1616.53     1677.95     26.63 o 
   5  10   3      124.40      110.55     12.58 o 
   6  10   3        0.28       -0.44      5.58 o 
   7  10   3       89.37      102.15     11.02 o 
   8  10   3        5.11       11.24      3.60 o 
   9  10   3      178.84      191.37     12.29 o 
  10  10   3      120.12      138.61     14.94 o 
  11  10   3      133.36      103.38     11.82 o 
  12  10   3      532.78      545.33     15.59 o 
   1  11   3       68.63       71.01     10.38 o 
   2  11   3      437.33      483.93     15.84 o 
   3  11   3       33.26       31.43      5.92 o 
   4  11   3       12.88       11.69      4.46 o 
   5  11   3        0.27       -0.53      5.69 o 
   6  11   3     1221.99     1286.59     25.46 o 
   7  11   3      420.22      454.50     15.79 o 
   8  11   3      137.81      129.70     15.06 o 
   0   0   4     8275.71     6885.71     84.04 o 
   1   0   4     2852.44     2351.13     21.53 o 
   2   0   4    16036.75    13693.94    193.00 o 
   3   0   4      139.56       94.86      4.15 o 
   4   0   4     1133.73     1060.08     11.73 o 
   5   0   4    17639.44    16207.04    105.22 o 
   6   0   4     4513.58     4043.00     38.85 o 
   7   0   4     1498.17     1435.23     12.73 o 
   8   0   4     2027.59     1933.01     20.91 o 
   9   0   4      333.47      254.72      4.54 o 
  10   0   4      392.80      578.93     13.12 o 
  11   0   4       19.52       13.49      2.45 o 
  12   0   4        2.11        5.46      1.75 o 
  13   0   4        4.80        6.01      2.21 o 
  14   0   4        8.35        4.09      2.18 o 
  15   0   4        0.05        0.98      2.35 o 
  16   0   4      349.19      294.84      7.41 o 
  17   0   4      661.50      777.93     20.00 o 
  18   0   4     4383.81     5090.84    108.17 o 
  19   0   4       13.89       16.25      6.74 o 
  20   0   4      291.42      275.55     18.19 o 
  21   0   4      219.62      245.29     13.23 o 
  22   0   4      864.98      911.39     23.98 o 
   1   1   4     9560.45     8491.78     32.17 o 
   2   1   4       13.85        4.76      1.13 o 
   3   1   4     2091.34     1756.66     14.40 o 
   4   1   4        1.11        0.24      0.76 o 
   5   1   4     4715.55     4357.60     37.67 o 
   6   1   4     2844.50     2809.36     18.72 o 
   7   1   4        9.25        4.33      1.21 o 
   8   1   4      384.98      410.43      4.67 o 
   9   1   4      285.21      319.82      5.61 o 
  10   1   4       67.11       79.79      3.22 o 
  11   1   4      905.82      895.97     10.03 o 
  12   1   4       54.04       67.89      3.46 o 
  13   1   4      117.18      100.16      2.98 o 
  14   1   4       73.30       89.16      4.20 o 
  15   1   4       16.92       10.79      2.16 o 
  16   1   4       71.60       78.90      4.07 o 
  17   1   4        9.80        8.67      2.80 o 
  18   1   4      606.97      634.14     17.78 o 
  19   1   4      148.60      144.52     15.88 o 
  20   1   4      321.10      347.61     13.79 o 
  21   1   4        0.37        5.72      4.74 o 
  22   1   4      581.17      567.96     16.27 o 
   0   2   4     2786.91     2542.36     24.37 o 
   1   2   4     1223.54     1201.79      9.12 o 
   2   2   4      696.38      589.63      4.58 o 
   3   2   4      959.91      994.51      7.86 o 
   4   2   4     1968.55     1846.29     13.09 o 
   5   2   4      187.70      189.95      2.64 o 
   6   2   4      244.42      242.63      2.79 o 
   7   2   4      279.38      263.77      2.63 o 
   8   2   4     2392.95     2327.16     15.23 o 
   9   2   4      164.64      146.54      4.14 o 
  10   2   4       60.33       38.99      3.54 o 
  11   2   4      113.22      117.36      4.82 o 
  12   2   4      678.49      727.33      9.28 o 
  13   2   4      325.48      319.07      7.53 o 
  14   2   4      694.72      825.98     15.92 o 
  15   2   4      372.78      389.56      9.95 o 
  16   2   4       72.94       69.91      7.24 o 
  17   2   4       83.12       77.95      7.56 o 
  18   2   4       69.96       67.20      7.66 o 
  19   2   4      862.63      924.75     15.83 o 
  20   2   4       27.96       27.39      4.96 o 
  21   2   4      583.63      634.88     16.00 o 
  22   2   4     1313.39     1378.20     36.98 o 
   1   3   4      419.10      399.78      3.71 o 
   2   3   4      650.25      542.59      5.01 o 
   3   3   4     2001.39     1986.21     13.64 o 
   4   3   4      376.36      335.32      3.87 o 
   5   3   4     1755.71     1747.98     10.38 o 
   6   3   4      211.13      216.15      3.08 o 
   7   3   4     2123.90     2210.41     15.47 o 
   8   3   4       14.33       11.77      1.52 o 
   9   3   4      227.59      237.93      5.07 o 
  10   3   4      344.64      340.38      5.10 o 
  11   3   4       26.79       33.34      3.26 o 
  12   3   4      564.23      585.73      9.75 o 
  13   3   4     1685.85     1633.53     21.89 o 
  14   3   4      590.34      550.67     10.18 o 
  15   3   4      140.57      136.19      7.26 o 
  16   3   4      117.11      121.75      7.40 o 
  17   3   4       44.26       45.48      5.61 o 
  18   3   4      115.24      105.26     11.06 o 
  19   3   4        9.10       11.44      4.31 o 
  20   3   4       21.40       18.22      3.76 o 
  21   3   4       42.59       32.68      7.91 o 
  22   3   4        4.71        9.78      5.18 o 
   0   4   4     2121.91     2195.49     20.52 o 
   1   4   4      748.82      662.50      6.02 o 
   2   4   4      776.11      725.58      7.40 o 
   3   4   4      939.65      971.77      9.00 o 
   4   4   4     4656.45     4680.20     56.34 o 
   5   4   4       65.47       54.11      3.04 o 
   6   4   4     2322.46     2336.27     23.22 o 
   7   4   4        0.03       -1.43      2.38 o 
   8   4   4      955.97      919.81      9.93 o 
   9   4   4        0.25        1.92      1.46 o 
  10   4   4      103.49       76.10      3.50 o 
  11   4   4       15.58       15.16      2.23 o 
  12   4   4      348.18      340.10      5.14 o 
  13   4   4     1177.49     1112.27     11.69 o 
  14   4   4      851.95      831.73     10.58 o 
  15   4   4      141.04      147.30      6.98 o 
  16   4   4      603.95      632.14     13.74 o 
  17   4   4      236.20      211.62      9.68 o 
  18   4   4       46.31       37.82      5.68 o 
  19   4   4      673.78      701.27     15.82 o 
  20   4   4      291.96      274.10     14.07 o 
  21   4   4       37.57       20.99      5.48 o 
   1   5   4      333.86      310.06      6.76 o 
   2   5   4     3312.34     3368.02     24.75 o 
   3   5   4      710.14      801.08     11.30 o 
   4   5   4      355.12      431.35      6.72 o 
   5   5   4      299.13      378.70      6.08 o 
   6   5   4      379.91      488.49      8.89 o 
   7   5   4      452.26      441.22      9.37 o 
   8   5   4     3494.52     3755.85     40.32 o 
   9   5   4     1437.08     1415.96     16.73 o 
  10   5   4      577.99      523.58      7.54 o 
  11   5   4       19.32       16.26      2.38 o 
  12   5   4      619.08      597.69      9.29 o 
  13   5   4      138.77      154.93      5.30 o 
  14   5   4      216.34      228.97      9.30 o 
  15   5   4        1.18        4.92      3.39 o 
  16   5   4      143.48      129.72      7.10 o 
  17   5   4      298.16      280.51      8.02 o 
  18   5   4     2884.09     2935.89     60.74 o 
  19   5   4      120.14       93.20     10.83 o 
  20   5   4        0.82        5.98      3.29 o 
   0   6   4      116.52      133.18     23.66 o 
   1   6   4      190.01      173.73      5.99 o 
   2   6   4        2.92       10.53      2.81 o 
   3   6   4      713.02      655.42     12.82 o 
   4   6   4      278.08      248.28      5.53 o 
   5   6   4       21.69       12.02      2.67 o 
   6   6   4        0.30        8.28      2.34 o 
   7   6   4     1208.78     1253.85     14.79 o 
   8   6   4        4.53        3.53      2.29 o 
   9   6   4      518.12      498.59      5.51 o 
  10   6   4      358.43      336.81      7.49 o 
  11   6   4     2381.80     2529.67     27.35 o 
  12   6   4      738.34      741.25     14.70 o 
  13   6   4      682.23      764.94     17.00 o 
  14   6   4       58.41       53.18      5.71 o 
  15   6   4      145.55      154.94      8.85 o 
  16   6   4      277.57      306.98     11.13 o 
  17   6   4       31.88       30.13      4.62 o 
  18   6   4      250.07      291.55     13.79 o 
  19   6   4        0.56        5.01      3.97 o 
   1   7   4       67.40       71.99     10.04 o 
   2   7   4      703.89      711.68     14.51 o 
   3   7   4       18.37       13.09      4.23 o 
   4   7   4      186.69      149.58      6.24 o 
   5   7   4      232.73      254.32      5.81 o 
   6   7   4      258.03      207.68      7.38 o 
   7   7   4      441.05      432.56      8.67 o 
   8   7   4       40.20       30.87      3.72 o 
   9   7   4      131.49      137.51      6.92 o 
  10   7   4       33.77       38.94      4.99 o 
  11   7   4        1.43       -2.98      3.33 o 
  12   7   4      573.31      555.66      8.27 o 
  13   7   4       14.58       10.82      3.53 o 
  14   7   4        0.20       10.52      3.67 o 
  15   7   4      610.57      629.08     12.73 o 
  16   7   4        1.91        6.35      3.66 o 
  17   7   4      247.21      199.44     20.70 o 
  18   7   4      196.04      199.95     13.81 o 
   0   8   4       15.80       22.57      9.51 o 
   1   8   4      311.17      321.58     13.02 o 
   2   8   4     1530.68     1514.58     27.73 o 
   3   8   4      140.99      138.85     14.67 o 
   4   8   4       27.36       22.71      4.64 o 
   5   8   4      138.73      128.15      9.15 o 
   6   8   4      523.44      537.30      8.54 o 
   7   8   4       37.46       22.47      4.16 o 
   8   8   4      471.36      455.89     12.84 o 
   9   8   4      342.89      306.32      6.91 o 
  10   8   4        0.06        8.01      3.15 o 
  11   8   4      719.13      780.37     13.89 o 
  12   8   4      116.40      110.93     11.12 o 
  13   8   4       38.91       31.13      6.18 o 
  14   8   4      991.39     1023.26     19.31 o 
  15   8   4      515.45      455.31     12.48 o 
  16   8   4      381.40      427.18     24.38 o 
   1   9   4       13.12       11.07      5.30 o 
   2   9   4      118.88      135.98     15.63 o 
   3   9   4      331.45      348.35      8.97 o 
   4   9   4      736.74      746.05     14.09 o 
   5   9   4       52.04       60.32      7.53 o 
   6   9   4      904.69      868.58     16.52 o 
   7   9   4       16.97       20.32      4.03 o 
   8   9   4       20.83       23.78      4.06 o 
   9   9   4      365.39      333.01      9.16 o 
  10   9   4      972.50     1013.51     21.48 o 
  11   9   4        1.22       11.69      3.58 o 
  12   9   4       26.16       18.93      5.14 o 
  13   9   4      245.14      180.29     11.26 o 
  14   9   4       13.37       17.24      4.43 o 
   0  10   4      752.72      848.38     38.20 o 
   1  10   4       18.92        5.73      4.58 o 
   2  10   4      495.99      447.22     11.83 o 
   3  10   4      602.05      621.78     14.64 o 
   4  10   4      690.10      680.12     17.70 o 
   5  10   4        2.59       11.80      5.30 o 
   6  10   4        3.16        4.75      4.81 o 
   7  10   4      301.09      297.55      9.38 o 
   8  10   4      355.82      343.43      9.99 o 
   9  10   4       12.61       10.64      4.84 o 
  10  10   4      528.67      522.65     22.23 o 
  11  10   4       89.50       67.57      7.93 o 
  12  10   4      221.74      188.32     14.60 o 
   1  11   4      668.78      726.31     28.93 o 
   2  11   4       25.07       22.74      5.08 o 
   3  11   4       36.95       33.28      7.32 o 
   4  11   4        0.23        0.35      4.37 o 
   5  11   4      302.47      339.98     13.27 o 
   6  11   4       13.93       10.30      7.28 o 
   7  11   4       73.57       65.93      9.78 o 
   8  11   4       33.30       27.16      5.62 o 
   1   1   5      483.48      443.68      3.69 o 
   2   1   5    12316.87    11186.77     76.70 o 
   3   1   5       27.12       22.85      2.18 o 
   4   1   5       18.18       10.12      1.10 o 
   5   1   5      357.47      416.50      3.70 o 
   6   1   5       24.75       26.28      2.19 o 
   7   1   5      516.76      503.34      4.73 o 
   8   1   5      396.42      434.67      4.85 o 
   9   1   5     1812.20     1821.43     14.75 o 
  10   1   5      119.06       93.61      4.35 o 
  11   1   5      467.12      519.91     11.89 o 
  12   1   5       68.21       72.44      5.04 o 
  13   1   5      136.43      162.54      5.41 o 
  14   1   5      136.80      150.16      6.64 o 
  15   1   5       75.20       79.29      3.53 o 
  16   1   5      409.99      395.01     11.49 o 
  17   1   5      118.74      145.07      8.63 o 
  18   1   5      336.07      345.73      6.35 o 
  19   1   5     1460.64     1487.69     25.96 o 
  20   1   5      928.81      986.79     20.74 o 
  21   1   5      275.94      237.70     12.79 o 
  22   1   5      329.83      305.80     17.63 o 
   0   2   5     1758.16     1665.69     17.87 o 
   1   2   5     3681.42     3477.37     16.78 o 
   2   2   5      722.51      646.17      5.25 o 
   3   2   5     1332.84     1361.87     10.07 o 
   4   2   5     1973.41     2008.11     12.06 o 
   5   2   5        1.47        1.19      1.16 o 
   6   2   5       35.35       42.75      1.54 o 
   7   2   5      547.53      488.51      4.97 o 
   8   2   5     1712.61     1669.58     11.32 o 
   9   2   5     1939.52     1927.74     13.28 o 
  10   2   5      245.76      235.22      5.25 o 
  11   2   5      319.27      305.68      3.97 o 
  12   2   5     1768.65     1707.92     19.10 o 
  13   2   5      204.96      224.41      4.35 o 
  14   2   5     1802.00     1747.40     21.24 o 
  15   2   5      195.05      177.96     12.84 o 
  16   2   5       30.86       39.67      4.85 o 
  17   2   5      520.44      493.60     12.17 o 
  18   2   5      256.90      260.25     13.14 o 
  19   2   5      155.59      159.84     16.53 o 
  20   2   5      344.79      340.43     12.62 o 
  21   2   5      763.63      781.75     21.17 o 
  22   2   5        0.90        8.03      7.66 o 
   1   3   5     2158.10     2028.07     10.63 o 
   2   3   5     1417.07     1443.11      7.31 o 
   3   3   5     2267.02     2245.32     15.92 o 
   4   3   5       28.19       19.12      1.91 o 
   5   3   5       21.13       26.13      2.29 o 
   6   3   5       99.77      144.83      3.03 o 
   7   3   5       62.76       70.78      1.73 o 
   8   3   5      163.30      136.79      2.94 o 
   9   3   5       61.04       49.06      2.42 o 
  10   3   5     1667.71     1673.71     19.91 o 
  11   3   5     1367.85     1390.28     17.64 o 
  12   3   5      495.01      539.90      9.65 o 
  13   3   5       17.57       14.40      3.03 o 
  14   3   5     2076.07     2117.23     22.33 o 
  15   3   5     1702.25     1745.15     21.61 o 
  16   3   5      286.58      272.94     10.43 o 
  17   3   5      429.33      429.56     10.25 o 
  18   3   5       18.70       13.65      3.38 o 
  19   3   5       92.64       76.52      8.68 o 
  20   3   5      210.16      198.64     21.33 o 
  21   3   5      172.45      170.45     21.03 o 
  22   3   5       24.61       19.12      5.82 o 
   0   4   5     1688.67     1612.52     17.04 o 
   1   4   5       76.33      101.95      2.35 o 
   2   4   5        9.56        7.76      1.32 o 
   3   4   5      104.35       81.25      2.94 o 
   4   4   5      282.20      286.73      5.12 o 
   5   4   5        0.84        4.58      1.62 o 
   6   4   5       12.15        3.94      2.40 o 
   7   4   5     1956.40     2004.79     22.66 o 
   8   4   5      871.95      738.36     11.57 o 
   9   4   5      174.56      118.48      6.77 o 
  10   4   5      556.28      572.97      6.99 o 
  11   4   5      561.29      553.39      7.06 o 
  12   4   5      181.74      188.75      4.09 o 
  13   4   5       12.44       19.42      3.88 o 
  14   4   5     1360.26     1418.66     16.59 o 
  15   4   5      306.37      281.18      8.61 o 
  16   4   5       83.20       67.59      6.98 o 
  17   4   5       48.15       54.84      5.94 o 
  18   4   5      528.00      496.02     11.80 o 
  19   4   5        0.36        3.08      3.46 o 
  20   4   5      191.75      180.99     20.72 o 
  21   4   5      586.06      597.78     16.70 o 
   1   5   5     2129.27     2072.70     17.32 o 
   2   5   5      906.36      843.92     12.25 o 
   3   5   5        5.61        6.90      1.52 o 
   4   5   5      199.10      193.18      4.28 o 
   5   5   5      380.34      440.39      7.82 o 
   6   5   5      151.44      123.68      4.72 o 
   7   5   5      755.41      661.43     11.65 o 
   8   5   5      924.51     1056.79     12.62 o 
   9   5   5       10.41       16.42      2.62 o 
  10   5   5      589.22      587.51      9.27 o 
  11   5   5       13.17        6.48      1.75 o 
  12   5   5      103.63       91.97      3.80 o 
  13   5   5      948.59      969.87     15.65 o 
  14   5   5       60.17       55.75      5.74 o 
  15   5   5      448.98      442.44     11.02 o 
  16   5   5      241.04      227.61     16.02 o 
  17   5   5      932.67     1030.73     22.88 o 
  18   5   5       11.53        8.07      4.41 o 
  19   5   5       37.77       36.39      5.80 o 
  20   5   5        2.83        4.24      4.33 o 
   0   6   5       94.10      113.14      5.55 o 
   1   6   5        3.27        3.82      3.03 o 
   2   6   5      835.53      932.61     15.30 o 
   3   6   5      203.84      208.37      4.20 o 
   4   6   5       41.16       23.21      4.84 o 
   5   6   5       81.21       54.20      2.68 o 
   6   6   5        1.41        2.44      3.45 o 
   7   6   5      611.24      575.75      9.68 o 
   8   6   5      430.06      471.74      6.83 o 
   9   6   5      449.30      416.04      7.57 o 
  10   6   5       67.91       81.44      4.30 o 
  11   6   5        0.69        2.30      3.12 o 
  12   6   5      897.50      884.08     16.78 o 
  13   6   5      513.73      499.65      5.75 o 
  14   6   5      142.37      146.31     12.76 o 
  15   6   5       35.08       30.28      3.77 o 
  16   6   5        6.15        5.76      4.00 o 
  17   6   5      705.99      727.85     14.78 o 
  18   6   5        8.05        8.26      3.92 o 
  19   6   5        1.05        5.08      4.76 o 
   1   7   5     1613.18     1611.58     24.69 o 
   2   7   5       13.94        9.34      3.53 o 
   3   7   5      122.70       91.53      4.43 o 
   4   7   5      505.69      455.44      7.01 o 
   5   7   5       52.39       58.24      4.32 o 
   6   7   5      190.09      171.54      5.89 o 
   7   7   5        4.35       10.67      3.34 o 
   8   7   5      137.52      145.44      7.54 o 
   9   7   5       68.67       77.95      7.03 o 
  10   7   5      178.87      169.35      6.58 o 
  11   7   5      631.85      574.24     13.52 o 
  12   7   5     1394.00     1448.05     22.36 o 
  13   7   5      242.81      209.98     12.06 o 
  14   7   5      163.24      123.79     12.19 o 
  15   7   5       15.32        8.38      3.64 o 
  16   7   5      544.81      568.09     13.22 o 
  17   7   5      155.49      163.59     17.51 o 
  18   7   5        4.93        9.98      3.78 o 
   0   8   5       10.47       17.84      7.48 o 
   1   8   5      338.10      378.70      9.89 o 
   2   8   5      132.18      126.87     10.29 o 
   3   8   5       12.15       12.06      3.68 o 
   4   8   5      767.47      773.31     12.50 o 
   5   8   5       37.00       38.06      4.57 o 
   6   8   5      285.12      292.57      8.48 o 
   7   8   5      728.68      731.73     17.57 o 
   8   8   5       56.26       55.77      5.59 o 
   9   8   5       60.06       43.73      5.13 o 
  10   8   5       25.95       23.43      3.10 o 
  11   8   5      622.90      622.48     12.78 o 
  12   8   5      298.62      253.83      6.54 o 
  13   8   5       86.41       55.42      7.04 o 
  14   8   5      494.59      459.29     11.07 o 
  15   8   5      210.48      156.83     21.11 o 
  16   8   5        0.03       -1.18      5.12 o 
   1   9   5       23.34       16.01      5.19 o 
   2   9   5      513.04      546.61      9.58 o 
   3   9   5      396.08      374.69     15.57 o 
   4   9   5      492.80      496.93     11.54 o 
   5   9   5      550.35      580.65     13.64 o 
   6   9   5      371.61      390.04     10.21 o 
   7   9   5        4.02       11.98      4.41 o 
   8   9   5      179.31      173.68     10.08 o 
   9   9   5      648.74      680.74     14.03 o 
  10   9   5       13.78        5.48      4.69 o 
  11   9   5        3.73        7.51      3.10 o 
  12   9   5      116.59       99.67     14.45 o 
  13   9   5       35.65       21.95      4.59 o 
  14   9   5      156.10       99.75     13.03 o 
   0  10   5     1244.56     1340.49     34.41 o 
   1  10   5      946.72     1017.77     23.36 o 
   2  10   5      241.36      272.50     17.47 o 
   3  10   5       21.09       24.10      4.28 o 
   4  10   5        3.11        4.68      5.54 o 
   5  10   5       52.41       34.35      7.41 o 
   6  10   5      128.28      153.95     10.83 o 
   7  10   5        4.13        5.45      4.25 o 
   8  10   5      511.81      493.85     13.42 o 
   9  10   5        1.14        8.46      4.57 o 
  10  10   5        1.46        2.47      4.14 o 
  11  10   5        0.16        3.15      5.50 o 
  12  10   5        3.59        1.66      7.13 o 
   1  11   5      172.49      170.44     20.17 o 
   2  11   5      337.67      328.76     14.03 o 
   3  11   5      183.32      179.46     21.80 o 
   4  11   5        0.51        8.87      7.95 o 
   5  11   5       19.85       21.78      4.32 o 
   6  11   5       41.99       42.95      5.98 o 
   7  11   5       52.79       49.30      8.42 o 
   8  11   5      584.63      598.29     26.71 o 
   0   0   6     3431.58     3214.08     48.19 o 
   1   0   6       75.08       93.47      1.88 o 
   2   0   6     4303.48     3845.20     27.29 o 
   3   0   6      297.38      301.55      3.84 o 
   4   0   6    13338.53    12062.75     72.38 o 
   5   0   6    23294.27    21691.54    112.41 o 
   6   0   6     2721.64     2832.44     37.97 o 
   7   0   6      932.12      971.91     15.14 o 
   8   0   6    16573.73    16331.50    131.49 o 
   9   0   6     5174.54     5745.20     91.82 o 
  10   0   6       19.04       19.11      3.08 o 
  11   0   6        5.29        4.24      1.27 o 
  12   0   6      948.89      705.98     11.57 o 
  13   0   6        3.54        3.60      2.49 o 
  14   0   6       87.65       92.34      7.14 o 
  15   0   6      750.37      792.88      7.38 o 
  16   0   6     1044.34     1144.81     18.09 o 
  17   0   6     2461.77     2679.45     52.27 o 
  18   0   6     1380.28     1535.15     53.99 o 
  19   0   6      426.14      485.36     17.38 o 
  20   0   6      308.41      314.02     43.38 o 
  21   0   6     5312.37     5674.63    206.62 o 
  22   0   6     1116.11     1153.46     38.94 o 
   1   1   6     2328.33     2249.41     10.64 o 
   2   1   6     8440.35     7699.51     41.98 o 
   3   1   6     1631.43     1463.52     10.25 o 
   4   1   6      995.87      993.47      7.36 o 
   5   1   6      506.40      435.08      3.67 o 
   6   1   6     1271.27     1368.57      9.69 o 
   7   1   6      811.08      906.75      8.17 o 
   8   1   6     2634.28     2751.08     21.36 o 
   9   1   6      442.52      435.62      7.17 o 
  10   1   6      849.95      923.19     11.92 o 
  11   1   6     1583.80     1520.04     14.32 o 
  12   1   6      876.57      884.04     11.91 o 
  13   1   6      681.85      655.84      9.30 o 
  14   1   6       81.98       94.48      5.74 o 
  15   1   6       27.62       20.60      3.39 o 
  16   1   6     2696.45     2841.27     44.58 o 
  17   1   6     3093.84     3257.50     47.83 o 
  18   1   6      264.73      259.46     10.17 o 
  19   1   6      207.52      208.71     15.21 o 
  20   1   6     1908.69     2009.46     37.02 o 
  21   1   6       27.12       24.90      5.77 o 
  22   1   6       97.66       57.70      9.25 o 
   0   2   6     2967.20     2725.53     21.94 o 
   1   2   6      474.38      408.24      3.57 o 
   2   2   6      524.27      543.15      4.40 o 
   3   2   6      275.01      263.94      2.79 o 
   4   2   6     1689.84     1610.63     10.52 o 
   5   2   6      234.21      207.31      2.45 o 
   6   2   6      676.86      710.80      5.98 o 
   7   2   6      236.69      268.45      3.54 o 
   8   2   6      232.91      252.58      4.44 o 
   9   2   6      369.68      326.40      6.07 o 
  10   2   6     1555.61     1629.60     15.47 o 
  11   2   6      361.76      387.83      7.81 o 
  12   2   6      106.79       75.69      4.78 o 
  13   2   6       73.57       63.59      4.43 o 
  14   2   6      893.81      941.62     16.50 o 
  15   2   6      734.72      726.14     10.82 o 
  16   2   6      367.06      361.35     12.19 o 
  17   2   6      718.73      685.06     10.03 o 
  18   2   6      867.93      935.77     14.76 o 
  19   2   6      167.35      178.40      9.99 o 
  20   2   6      170.50      154.59      9.26 o 
  21   2   6       63.40       48.92      6.15 o 
  22   2   6       19.14       15.64      5.23 o 
   1   3   6     3169.97     3153.30     17.60 o 
   2   3   6     2509.33     2761.22     24.80 o 
   3   3   6      652.45      687.82      5.20 o 
   4   3   6      831.05      824.09      7.07 o 
   5   3   6        3.03        9.39      1.33 o 
   6   3   6     3716.34     3542.63     26.16 o 
   7   3   6      101.92       66.61      2.13 o 
   8   3   6       23.88       41.41      2.28 o 
   9   3   6     1083.79     1306.87     14.25 o 
  10   3   6      346.22      320.54      5.70 o 
  11   3   6      258.57      227.12      5.71 o 
  12   3   6      481.72      513.99      7.94 o 
  13   3   6        2.44        0.59      2.78 o 
  14   3   6      112.34      107.86      5.02 o 
  15   3   6      130.64      125.29      7.94 o 
  16   3   6      268.76      249.78     10.46 o 
  17   3   6      231.40      219.23      9.70 o 
  18   3   6     1842.58     1971.07     32.35 o 
  19   3   6      148.42      130.44     14.31 o 
  20   3   6       57.70       60.67      6.99 o 
  21   3   6       15.51       17.02      5.11 o 
   0   4   6     7937.08     8115.53    117.03 o 
   1   4   6      866.45      936.10      8.93 o 
   2   4   6      958.83      987.97      8.55 o 
   3   4   6      807.77      768.69      9.79 o 
   4   4   6     1985.13     1953.62     15.20 o 
   5   4   6      786.85      832.55     11.18 o 
   6   4   6       16.57       14.54      2.68 o 
   7   4   6     1348.90     1417.28     14.12 o 
   8   4   6       82.17       68.77      4.42 o 
   9   4   6      807.37      822.12     10.32 o 
  10   4   6      259.60      257.42      4.56 o 
  11   4   6      151.08      128.08      5.59 o 
  12   4   6      109.85      119.38      5.24 o 
  13   4   6     6971.42     7306.07     78.30 o 
  14   4   6        4.52        2.95      5.44 o 
  15   4   6       53.54       53.83      6.41 o 
  16   4   6     1491.78     1591.92     25.98 o 
  17   4   6     1071.69     1072.35     16.48 o 
  18   4   6        2.11        5.31      4.81 o 
  19   4   6       78.63       72.30      8.39 o 
  20   4   6      402.79      452.60     12.98 o 
  21   4   6      172.21      161.66     21.92 o 
   1   5   6       46.29       41.11      4.19 o 
   2   5   6       57.18       51.91      5.04 o 
   3   5   6      116.67      111.96      4.31 o 
   4   5   6     2789.22     2653.19     24.93 o 
   5   5   6        4.06       11.39      8.18 o 
   6   5   6      525.25      554.62      9.22 o 
   7   5   6      317.63      311.59      5.42 o 
   8   5   6      577.58      645.28      8.05 o 
   9   5   6     1209.59     1201.45     15.02 o 
  10   5   6        0.11        1.55      2.97 o 
  11   5   6      245.47      216.97      6.43 o 
  12   5   6     2055.10     2073.42     23.62 o 
  13   5   6       81.11       78.83      4.01 o 
  14   5   6       73.51       69.91      6.80 o 
  15   5   6      160.86      134.66     12.74 o 
  16   5   6      163.09      158.14     11.09 o 
  17   5   6        0.03        2.28      3.07 o 
  18   5   6       53.95       46.53      6.26 o 
  19   5   6        0.05        5.40      4.14 o 
  20   5   6      108.53       96.11     13.04 o 
   0   6   6      677.76      722.74     17.48 o 
   1   6   6      112.98       79.31      5.29 o 
   2   6   6      256.75      259.20      6.68 o 
   3   6   6      641.46      712.52     10.02 o 
   4   6   6      774.75      838.65     10.27 o 
   5   6   6        3.15        7.16      2.61 o 
   6   6   6     1322.46     1381.86     18.29 o 
   7   6   6      205.90      191.73      9.83 o 
   8   6   6       33.31       29.87      3.70 o 
   9   6   6       15.10       18.13      3.23 o 
  10   6   6      664.12      613.16     10.66 o 
  11   6   6      367.82      323.66      7.31 o 
  12   6   6       65.81       77.25      6.36 o 
  13   6   6      204.70      183.47      7.37 o 
  14   6   6      106.87      115.50      8.74 o 
  15   6   6      264.75      298.73     15.10 o 
  16   6   6      219.76      206.37      9.21 o 
  17   6   6      129.33      121.94     12.59 o 
  18   6   6      131.52      129.50     14.09 o 
  19   6   6        5.86        9.27      3.23 o 
   1   7   6       46.49       50.32      6.96 o 
   2   7   6      574.17      672.85     12.96 o 
   3   7   6       21.83       14.10      2.54 o 
   4   7   6      851.36      807.16      8.36 o 
   5   7   6      643.44      671.90     10.39 o 
   6   7   6      105.99      126.93     12.15 o 
   7   7   6     1038.36     1024.81     14.74 o 
   8   7   6      258.12      220.80      7.71 o 
   9   7   6        0.45        0.63      4.73 o 
  10   7   6     1395.35     1376.04     22.19 o 
  11   7   6      468.15      435.46      8.51 o 
  12   7   6       11.86        6.48      2.66 o 
  13   7   6        5.74        5.03      3.28 o 
  14   7   6        0.29        0.77      3.29 o 
  15   7   6      198.46      205.28      8.60 o 
  16   7   6        2.37        4.86      3.63 o 
  17   7   6       73.79       74.91      9.38 o 
  18   7   6      295.83      318.49     14.32 o 
   0   8   6     2569.63     2617.35     48.44 o 
   1   8   6       41.56       53.16      6.87 o 
   2   8   6      142.75      162.82     20.67 o 
   3   8   6     2787.74     2795.12     39.30 o 
   4   8   6      110.82      113.58     10.20 o 
   5   8   6      435.54      408.72     10.52 o 
   6   8   6        7.96        2.83      3.82 o 
   7   8   6        0.30        0.72      5.47 o 
   8   8   6      233.35      218.18      8.39 o 
   9   8   6        0.85       -1.65      2.62 o 
  10   8   6       81.45       73.06      7.08 o 
  11   8   6       46.60       42.24      6.13 o 
  12   8   6       61.02       57.30      6.02 o 
  13   8   6        0.25        4.52      4.87 o 
  14   8   6       19.27       13.34      4.58 o 
  15   8   6       14.51       16.03      4.98 o 
  16   8   6      268.71      237.83     16.14 o 
   1   9   6       19.97       14.21      4.72 o 
   2   9   6       20.03       21.35      6.02 o 
   3   9   6      451.38      490.96     15.84 o 
   4   9   6     1338.39     1469.92     25.86 o 
   5   9   6        0.55        4.97      3.90 o 
   6   9   6       27.09       29.58      5.35 o 
   7   9   6      106.08       83.99      6.94 o 
   8   9   6        0.44        1.83      4.11 o 
   9   9   6      111.01       98.17      8.86 o 
  10   9   6      101.18       93.88      9.71 o 
  11   9   6        4.03        6.66      2.66 o 
  12   9   6       19.54       22.51      4.65 o 
  13   9   6        1.19        5.60      3.83 o 
  14   9   6      130.01       96.27     12.94 o 
   0  10   6      475.15      530.37     19.29 o 
   1  10   6     1622.23     1681.07     29.14 o 
   2  10   6      810.59      832.57     17.49 o 
   3  10   6       22.52       20.80      4.69 o 
   4  10   6        1.77       11.18      4.97 o 
   5  10   6      533.81      552.65     13.02 o 
   6  10   6       74.53       69.20      9.32 o 
   7  10   6      248.07      242.07     10.11 o 
   8  10   6      531.61      585.80     13.34 o 
   9  10   6       19.45       25.96      4.49 o 
  10  10   6       20.74       21.50      4.51 o 
  11  10   6       12.63       17.47      5.11 o 
   1  11   6       49.33       42.12      9.65 o 
   2  11   6        2.40        0.31      6.20 o 
   3  11   6        3.51        3.16      5.54 o 
   4  11   6      125.99      123.85     14.06 o 
   5  11   6        9.20       13.02      6.77 o 
   6  11   6      288.71      277.66     16.78 o 
   7  11   6        0.03        2.88      2.81 o 
   1   1   7      291.63      277.88      2.62 o 
   2   1   7     2262.75     2198.53     14.72 o 
   3   1   7     2622.63     2444.31     17.43 o 
   4   1   7     1890.40     2061.92     10.77 o 
   5   1   7      340.00      357.35      3.25 o 
   6   1   7     8992.31     9117.13     67.20 o 
   7   1   7      132.83      168.39      2.85 o 
   8   1   7     2085.67     2139.93     13.25 o 
   9   1   7      825.34      864.32     12.18 o 
  10   1   7      935.18      913.04     14.05 o 
  11   1   7     1384.12     1447.82     16.58 o 
  12   1   7        1.44        2.78      1.48 o 
  13   1   7      445.98      448.94      7.60 o 
  14   1   7      900.12      894.22     11.48 o 
  15   1   7      113.61       89.63      4.42 o 
  16   1   7      489.32      464.66     10.44 o 
  17   1   7     2307.43     2409.76     38.82 o 
  18   1   7      198.57      213.53     12.98 o 
  19   1   7      266.11      275.24      8.64 o 
  20   1   7      264.17      233.41     11.39 o 
  21   1   7      546.18      586.28     12.58 o 
  22   1   7      240.57      231.59     25.49 o 
   0   2   7     5892.85     5723.01     44.28 o 
   1   2   7      736.10      820.48      6.06 o 
   2   2   7      870.70      898.93      6.41 o 
   3   2   7      407.27      473.25      4.46 o 
   4   2   7    10210.85     9951.90     65.53 o 
   5   2   7     7188.46     6847.26     42.50 o 
   6   2   7      472.62      512.70      4.63 o 
   7   2   7       29.81       17.15      1.58 o 
   8   2   7     2063.69     2236.83     18.18 o 
   9   2   7     3924.13     4038.33     69.81 o 
  10   2   7     2838.97     2912.50     26.04 o 
  11   2   7        8.85        8.72      1.95 o 
  12   2   7      233.57      249.99      3.95 o 
  13   2   7     1584.45     1635.48     19.89 o 
  14   2   7     2145.50     2194.72     23.28 o 
  15   2   7      208.73      217.54      8.33 o 
  16   2   7      937.76      914.81     14.97 o 
  17   2   7     1165.06     1182.32     20.24 o 
  18   2   7      620.83      589.77     17.35 o 
  19   2   7       53.33       52.64      6.19 o 
  20   2   7      387.56      412.11     12.90 o 
  21   2   7       26.05       32.72      5.96 o 
   1   3   7     2286.61     2452.79     14.02 o 
   2   3   7     4163.77     4187.93     28.65 o 
   3   3   7        0.10        1.93      1.01 o 
   4   3   7     3098.18     2947.89     19.53 o 
   5   3   7      509.12      597.36      6.83 o 
   6   3   7      111.67       78.86      4.12 o 
   7   3   7        0.10        1.66      1.58 o 
   8   3   7       73.97       73.99      2.69 o 
   9   3   7     3855.67     4006.74     36.49 o 
  10   3   7     1727.51     1759.85     20.68 o 
  11   3   7       14.76       15.73      2.91 o 
  12   3   7     1516.72     1545.41     21.05 o 
  13   3   7     6104.12     6317.30     60.10 o 
  14   3   7      439.34      443.85     12.24 o 
  15   3   7      424.83      439.63     11.75 o 
  16   3   7      419.95      401.26     10.13 o 
  17   3   7       28.76       18.21      4.03 o 
  18   3   7      153.56      126.73     12.38 o 
  19   3   7       12.45       11.73      3.94 o 
  20   3   7       84.22       89.46      9.50 o 
  21   3   7      105.27       87.10      9.95 o 
   0   4   7     3383.35     3498.60     40.60 o 
   1   4   7        2.22        2.98      1.29 o 
   2   4   7     1793.88     1899.46     11.28 o 
   3   4   7     1277.11     1117.46     12.67 o 
   4   4   7      323.96      304.32      5.62 o 
   5   4   7      138.46      120.84      4.25 o 
   6   4   7      243.45      261.24      6.44 o 
   7   4   7     1544.94     1536.16     15.00 o 
   8   4   7        4.16        5.92      2.05 o 
   9   4   7      309.38      226.83     10.20 o 
  10   4   7     3953.75     3970.44     38.91 o 
  11   4   7      437.33      441.59      7.78 o 
  12   4   7      833.99      897.31     11.64 o 
  13   4   7       11.05        4.81      2.75 o 
  14   4   7     2657.09     2707.41     38.65 o 
  15   4   7       26.01       13.16      3.71 o 
  16   4   7      126.88      119.15     11.43 o 
  17   4   7      113.24      113.93     10.83 o 
  18   4   7      124.67      119.34      8.29 o 
  19   4   7      541.98      524.29     13.38 o 
  20   4   7       70.61       84.09      8.76 o 
   1   5   7     2154.81     2285.36     26.59 o 
   2   5   7      640.33      648.37     11.96 o 
   3   5   7      735.00      791.49     12.72 o 
   4   5   7       84.31       82.33      4.43 o 
   5   5   7       60.08       77.59      4.45 o 
   6   5   7       52.23       44.02      4.43 o 
   7   5   7        0.17        1.52      1.96 o 
   8   5   7      787.70      761.44     10.68 o 
   9   5   7      247.38      223.73      4.53 o 
  10   5   7       38.58       35.32      4.50 o 
  11   5   7      117.31      123.59      8.19 o 
  12   5   7     2196.19     2226.85     28.10 o 
  13   5   7      191.01      194.10      9.53 o 
  14   5   7      905.84      948.87     19.17 o 
  15   5   7      823.90      876.11     13.69 o 
  16   5   7       44.02       41.33      5.21 o 
  17   5   7       50.73       43.79      6.27 o 
  18   5   7        3.62        4.31      4.10 o 
  19   5   7      387.07      398.81     11.95 o 
  20   5   7      272.47      288.37     19.08 o 
   0   6   7      109.47      102.13     10.84 o 
   1   6   7      118.30      139.08      8.71 o 
   2   6   7      228.55      221.76      8.12 o 
   3   6   7      105.97      112.50      7.91 o 
   4   6   7       35.43       37.63      2.63 o 
   5   6   7        1.78        5.56      3.54 o 
   6   6   7     3437.17     3656.76     44.09 o 
   7   6   7       23.44       17.60      4.29 o 
   8   6   7      111.13      112.72      4.86 o 
   9   6   7      788.88      830.58     11.60 o 
  10   6   7      199.03      181.53      9.95 o 
  11   6   7        4.96        5.20      3.77 o 
  12   6   7     1450.22     1528.48     21.44 o 
  13   6   7      841.99      853.55     17.46 o 
  14   6   7        7.62        2.32      5.44 o 
  15   6   7        0.01        1.69      5.00 o 
  16   6   7      134.40      139.61     14.55 o 
  17   6   7      158.84      126.10     13.04 o 
  18   6   7        1.91        6.51      4.58 o 
  19   6   7        1.20        2.98      3.15 o 
   1   7   7        2.47        4.05      3.81 o 
   2   7   7      296.17      319.70      9.60 o 
   3   7   7      189.65      209.76      9.38 o 
   4   7   7     1889.16     1920.70     22.07 o 
   5   7   7      139.67      170.61      6.59 o 
   6   7   7        8.64        8.61      3.52 o 
   7   7   7      813.75      826.27     13.86 o 
   8   7   7     2331.97     2352.59     25.63 o 
   9   7   7       48.19       51.02      6.26 o 
  10   7   7      666.44      667.39     12.60 o 
  11   7   7      483.84      466.75      9.03 o 
  12   7   7      240.02      209.56      8.88 o 
  13   7   7      316.91      355.36     12.70 o 
  14   7   7      426.11      448.11     12.14 o 
  15   7   7      114.14      103.92     11.56 o 
  16   7   7      111.63       89.76      8.40 o 
  17   7   7      166.59      202.91     20.06 o 
   0   8   7        0.00       11.30      7.80 o 
   1   8   7      392.81      417.30     12.21 o 
   2   8   7       99.38       92.18     11.08 o 
   3   8   7      196.48      203.89     14.92 o 
   4   8   7     1682.78     1768.36     30.31 o 
   5   8   7      289.84      266.52     11.34 o 
   6   8   7       46.33       44.55      5.53 o 
   7   8   7     1382.73     1432.53     26.93 o 
   8   8   7      992.47     1075.27     18.39 o 
   9   8   7        0.00        6.47      4.58 o 
  10   8   7       76.51       84.54      8.46 o 
  11   8   7       25.70       15.75      3.79 o 
  12   8   7        0.40        6.18      3.83 o 
  13   8   7      250.48      260.38     10.00 o 
  14   8   7       12.17       10.73      3.19 o 
  15   8   7      113.16       87.44     10.32 o 
  16   8   7       35.20       31.14      5.09 o 
   1   9   7      802.07      826.54     18.96 o 
   2   9   7     1645.14     1724.45     32.10 o 
   3   9   7        3.93        2.82      5.66 o 
   4   9   7      526.28      546.79     16.37 o 
   5   9   7       20.58       22.08      4.33 o 
   6   9   7     1698.08     1735.43     29.34 o 
   7   9   7      803.21      813.37     17.85 o 
   8   9   7        8.39       11.56      3.74 o 
   9   9   7      251.39      263.03     11.26 o 
  10   9   7       10.37        9.48      5.19 o 
  11   9   7       36.76       31.02      4.68 o 
  12   9   7       46.12       42.85      5.93 o 
  13   9   7       15.93       10.06      4.14 o 
   0  10   7        1.13       11.93      9.03 o 
   1  10   7      854.71      913.09     20.42 o 
   2  10   7     1603.75     1667.04     31.70 o 
   3  10   7      265.22      252.63     17.89 o 
   4  10   7      251.55      263.34     18.67 o 
   5  10   7       38.68       29.26      5.83 o 
   6  10   7      330.78      319.89     11.73 o 
   7  10   7      192.85      196.94     21.23 o 
   8  10   7      102.94       84.15      9.51 o 
   9  10   7      315.49      296.92     11.72 o 
  10  10   7       41.75       55.74      7.45 o 
  11  10   7      157.01      188.99     11.81 o 
   1  11   7      659.24      745.77     17.22 o 
   2  11   7      128.79      126.98     14.30 o 
   3  11   7       53.04       48.77      6.76 o 
   4  11   7      147.51      144.28     16.16 o 
   5  11   7      400.28      408.55     16.35 o 
   6  11   7      302.48      282.45     14.47 o 
   0   0   8     3492.27     3515.03     47.33 o 
   1   0   8     5904.65     5787.58     82.61 o 
   2   0   8     1767.98     1901.74     22.40 o 
   3   0   8     6796.88     7174.30     80.31 o 
   4   0   8      964.48     1049.63     11.58 o 
   5   0   8      217.87      203.08      3.85 o 
   6   0   8    13557.34    13811.38    156.34 o 
   7   0   8     7886.72     7997.72     62.05 o 
   8   0   8     1632.71     1788.60     20.45 o 
   9   0   8     3253.28     3373.03     66.03 o 
  10   0   8     7659.61     8405.34    155.89 o 
  11   0   8       89.93      110.62      3.70 o 
  12   0   8      178.21      209.07      6.36 o 
  13   0   8      108.93      107.13      7.40 o 
  14   0   8      273.99      286.08     11.14 o 
  15   0   8        8.07        1.64      5.92 o 
  16   0   8        5.06        8.92      5.90 o 
  17   0   8       28.37       32.96      7.73 o 
  18   0   8        1.23       -2.30      6.51 o 
  19   0   8     1815.55     1990.06     46.86 o 
  20   0   8       44.84       43.23      9.75 o 
  21   0   8       15.56        8.42      5.69 o 
   1   1   8       14.30       15.02      1.14 o 
   2   1   8     7877.80     7931.23     65.66 o 
   3   1   8     4905.51     5027.58     30.41 o 
   4   1   8     1987.57     2037.40     13.82 o 
   5   1   8     6855.67     7116.47     46.18 o 
   6   1   8     3246.12     3573.20     38.31 o 
   7   1   8     7348.66     7483.18     45.91 o 
   8   1   8        3.00        0.28      1.93 o 
   9   1   8     2234.41     2515.50     23.62 o 
  10   1   8     1011.21     1036.23     11.70 o 
  11   1   8       60.87       46.30      2.72 o 
  12   1   8        0.20        2.01      2.38 o 
  13   1   8      234.97      257.46      9.33 o 
  14   1   8        0.50        1.56      2.53 o 
  15   1   8     1924.21     2142.29     30.71 o 
  16   1   8        0.45       -0.47      3.01 o 
  17   1   8      722.61      788.82     17.93 o 
  18   1   8      446.73      468.35      9.32 o 
  19   1   8      103.06       90.49     10.67 o 
  20   1   8       23.90       27.90      6.37 o 
  21   1   8        3.84        9.11      4.02 o 
   0   2   8     2459.67     2811.26     21.84 o 
   1   2   8     5409.79     5877.36     41.66 o 
   2   2   8     1939.39     2132.53     17.04 o 
   3   2   8      607.60      687.19      6.66 o 
   4   2   8     2153.45     2166.11     13.16 o 
   5   2   8     1741.96     1997.48     12.12 o 
   6   2   8      342.58      354.70      4.58 o 
   7   2   8      217.94      195.68      4.04 o 
   8   2   8        0.72        1.95      2.10 o 
   9   2   8      204.03      204.44      5.23 o 
  10   2   8      433.38      355.77      8.82 o 
  11   2   8        2.94        2.03      1.93 o 
  12   2   8       11.30       11.69      2.19 o 
  13   2   8      610.36      589.32     11.17 o 
  14   2   8      132.12      142.75      7.13 o 
  15   2   8      735.88      809.53     12.93 o 
  16   2   8      807.01      802.43     14.68 o 
  17   2   8      453.61      443.02     11.21 o 
  18   2   8      530.61      557.26     12.42 o 
  19   2   8        8.13       12.95      4.61 o 
  20   2   8        1.05        6.99      3.22 o 
  21   2   8       38.82       29.01      5.65 o 
   1   3   8     1122.04     1141.82      9.54 o 
   2   3   8     1330.82     1468.12     11.59 o 
   3   3   8     1120.74     1182.29     11.91 o 
   4   3   8     2952.99     3138.90     17.87 o 
   5   3   8        2.94        3.63      1.24 o 
   6   3   8      281.01      268.40      4.83 o 
   7   3   8      250.89      236.85      6.10 o 
   8   3   8       50.38       51.51      1.98 o 
   9   3   8       94.57       90.46      4.75 o 
  10   3   8     2272.95     2287.40     24.81 o 
  11   3   8       36.31       23.97      3.29 o 
  12   3   8     1000.99      974.08     12.36 o 
  13   3   8     2943.93     2895.81     29.05 o 
  14   3   8     3166.69     3399.19     40.20 o 
  15   3   8      566.94      582.22     12.76 o 
  16   3   8      714.97      728.47     13.30 o 
  17   3   8       63.75       62.97      7.18 o 
  18   3   8       64.74       65.63      9.10 o 
  19   3   8        2.65        3.49      4.19 o 
  20   3   8       11.19       12.80      3.91 o 
  21   3   8        8.89        8.39      5.15 o 
   0   4   8      391.52      421.90     16.25 o 
   1   4   8     9644.39    10023.93     54.64 o 
   2   4   8       77.80       45.28      2.90 o 
   3   4   8     3364.68     3582.06     22.92 o 
   4   4   8      198.71      208.08      4.35 o 
   5   4   8      450.86      415.48      6.98 o 
   6   4   8     2077.24     2162.99     25.17 o 
   7   4   8      608.78      612.14     10.21 o 
   8   4   8      334.49      354.77      7.76 o 
   9   4   8      434.26      438.79      6.74 o 
  10   4   8      285.61      270.21      5.94 o 
  11   4   8     2321.81     2385.71     26.82 o 
  12   4   8      795.54      816.37     10.95 o 
  13   4   8     1601.94     1646.09     20.79 o 
  14   4   8     4512.27     4807.48     63.83 o 
  15   4   8      139.75      115.21      9.36 o 
  16   4   8      267.04      278.15      9.62 o 
  17   4   8      316.31      308.29      8.75 o 
  18   4   8      135.55      115.94     14.37 o 
  19   4   8       11.55       11.69      4.56 o 
  20   4   8       24.76       18.45      5.04 o 
   1   5   8      277.69      312.65      8.80 o 
   2   5   8      564.37      690.10     12.70 o 
   3   5   8      226.33      199.42      5.39 o 
   4   5   8      139.02      159.68      4.43 o 
   5   5   8       53.86       60.30      5.76 o 
   6   5   8        1.93        3.52      2.10 o 
   7   5   8      257.92      205.08      6.94 o 
   8   5   8     1707.39     1696.94     20.95 o 
   9   5   8     3743.86     3823.45     35.90 o 
  10   5   8    11839.75    11735.67    109.89 o 
  11   5   8     2481.83     2544.43     28.15 o 
  12   5   8       38.57       31.85      4.65 o 
  13   5   8       57.19       60.86      6.94 o 
  14   5   8       24.06       19.71      5.56 o 
  15   5   8       45.46       53.61      6.85 o 
  16   5   8       37.06       30.11      4.05 o 
  17   5   8        4.61        6.85      3.39 o 
  18   5   8       37.58       39.32      6.04 o 
  19   5   8       11.52       13.74      4.45 o 
   0   6   8     1116.46     1217.81     24.76 o 
   1   6   8     2040.91     2190.36     26.52 o 
   2   6   8        0.90        4.21      5.27 o 
   3   6   8      746.82      761.73     12.99 o 
   4   6   8      566.82      501.04      8.88 o 
   5   6   8        1.89        7.35      3.13 o 
   6   6   8       41.08       50.36      6.43 o 
   7   6   8     3951.91     4043.02     39.49 o 
   8   6   8     2901.52     2967.35     37.41 o 
   9   6   8     3404.51     3520.67     36.90 o 
  10   6   8     1018.54     1069.59     13.88 o 
  11   6   8       33.45       40.82      6.27 o 
  12   6   8        7.34        9.56      4.09 o 
  13   6   8        9.84       14.67      3.85 o 
  14   6   8       48.82       51.32      6.39 o 
  15   6   8      103.26       94.67      8.98 o 
  16   6   8      394.51      391.98     12.39 o 
  17   6   8      310.99      328.82      9.23 o 
  18   6   8      148.60      130.52     15.17 o 
   1   7   8       40.60       39.82      4.97 o 
   2   7   8        4.32        1.98      5.17 o 
   3   7   8      280.88      288.69      7.77 o 
   4   7   8      688.27      698.04     12.37 o 
   5   7   8      780.31      808.26     13.05 o 
   6   7   8     1050.31     1084.59     20.79 o 
   7   7   8      496.25      485.26      9.27 o 
   8   7   8      751.25      780.67     15.60 o 
   9   7   8      477.76      438.17      9.84 o 
  10   7   8      272.69      242.70      8.44 o 
  11   7   8      533.90      521.49     14.97 o 
  12   7   8      248.04      241.96     11.05 o 
  13   7   8      273.21      290.17     11.54 o 
  14   7   8        2.88        9.00      3.88 o 
  15   7   8      367.20      361.02     13.05 o 
  16   7   8       61.21       48.90      6.51 o 
  17   7   8      616.24      720.93     18.45 o 
   0   8   8      155.60      133.65     23.15 o 
   1   8   8       26.09       30.80      6.26 o 
   2   8   8     1679.30     1684.38     27.85 o 
   3   8   8       17.41       17.91      4.23 o 
   4   8   8     1869.73     1903.70     30.41 o 
   5   8   8     5427.49     5867.74     89.92 o 
   6   8   8      127.82      136.36     12.00 o 
   7   8   8      228.19      242.35      7.56 o 
   8   8   8       43.22       53.83      7.56 o 
   9   8   8     1405.95     1414.63     21.64 o 
  10   8   8      152.63      117.28     11.03 o 
  11   8   8       15.99       12.57      3.69 o 
  12   8   8      358.15      362.37     12.50 o 
  13   8   8      294.85      287.60     11.79 o 
  14   8   8      675.79      822.18     14.38 o 
  15   8   8      229.88      245.65     12.08 o 
   1   9   8      803.09      846.12     24.37 o 
   2   9   8     3339.78     3541.23     51.76 o 
   3   9   8      967.57      976.16     19.05 o 
   4   9   8       84.81      103.44      8.09 o 
   5   9   8       11.32        9.37      5.36 o 
   6   9   8      429.26      406.08     16.74 o 
   7   9   8       94.99       92.20     11.41 o 
   8   9   8      153.29      176.93      8.33 o 
   9   9   8      193.35      215.63     12.14 o 
  10   9   8        9.72       11.87      4.01 o 
  11   9   8      168.09      138.57     16.57 o 
  12   9   8       17.84        9.90      5.50 o 
  13   9   8      215.70      236.53     12.91 o 
   0  10   8      169.80      169.97     26.32 o 
   1  10   8      188.69      192.80     12.61 o 
   2  10   8      209.88      248.05     21.02 o 
   3  10   8     1570.52     1645.20     29.37 o 
   4  10   8        4.57        9.53      3.96 o 
   5  10   8      298.65      323.47     21.62 o 
   6  10   8       11.13        9.56      4.39 o 
   7  10   8      186.06      164.85     20.42 o 
   8  10   8       52.05       43.38      6.86 o 
   9  10   8        5.15       10.62      2.87 o 
  10  10   8       25.45       16.67      4.94 o 
   1  11   8       44.67       38.85      6.64 o 
   2  11   8        6.80        4.70      6.40 o 
   3  11   8       35.16       38.97      5.95 o 
   4  11   8       40.88       52.02      7.43 o 
   5  11   8      113.45      110.04     15.46 o 
   1   1   9        8.44       27.28      1.41 o 
   2   1   9     7713.89     8057.26     60.68 o 
   3   1   9     1172.48     1330.44      9.67 o 
   4   1   9        2.85        0.91      1.20 o 
   5   1   9      249.76      244.35      3.72 o 
   6   1   9    10143.65    10748.44     61.39 o 
   7   1   9     1398.69     1427.52     12.35 o 
   8   1   9     1324.49     1327.72     10.40 o 
   9   1   9       48.31       71.29      2.55 o 
  10   1   9      303.76      295.70      6.15 o 
  11   1   9      436.63      522.86      8.87 o 
  12   1   9       14.49       13.93      3.58 o 
  13   1   9      142.52      145.69      3.90 o 
  14   1   9      162.96      150.53      5.93 o 
  15   1   9      145.07      129.11      9.38 o 
  16   1   9        1.11        4.60      2.01 o 
  17   1   9       32.62       38.92      6.98 o 
  18   1   9      327.97      342.72     10.33 o 
  19   1   9       10.89       12.89      4.31 o 
  20   1   9      494.91      528.24     13.97 o 
  21   1   9        4.57        9.91      3.01 o 
   0   2   9     2202.26     2469.71     36.90 o 
   1   2   9     2748.09     3049.32     26.97 o 
   2   2   9      271.95      221.01      2.66 o 
   3   2   9     2105.52     2346.14     15.83 o 
   4   2   9      230.42      229.43      4.08 o 
   5   2   9     3066.36     3481.36     28.34 o 
   6   2   9      993.17     1154.13     11.35 o 
   7   2   9      482.00      608.33      7.45 o 
   8   2   9       68.96       87.48      3.52 o 
   9   2   9     1737.08     1833.65     19.98 o 
  10   2   9     1418.89     1395.73     15.99 o 
  11   2   9      224.43      234.35      4.71 o 
  12   2   9      220.80      256.47      6.71 o 
  13   2   9     1000.15     1046.44     12.23 o 
  14   2   9      277.25      277.28      7.40 o 
  15   2   9      157.66      140.61      6.60 o 
  16   2   9       10.91       12.08      2.65 o 
  17   2   9       11.06       11.26      3.18 o 
  18   2   9      737.25      804.01     19.17 o 
  19   2   9       12.30       13.13      3.96 o 
  20   2   9      159.58      142.61     13.85 o 
  21   2   9       57.28       32.57      7.56 o 
   1   3   9     1028.82     1012.99     10.59 o 
   2   3   9      718.05      917.84      8.65 o 
   3   3   9     1084.43     1122.26     11.07 o 
   4   3   9     1722.54     1842.11     11.00 o 
   5   3   9        8.67       11.23      1.56 o 
   6   3   9     3059.71     3061.15     24.42 o 
   7   3   9      116.06      146.97      3.67 o 
   8   3   9      287.63      329.04      5.22 o 
   9   3   9       16.58       20.61      1.58 o 
  10   3   9      405.89      429.51      6.34 o 
  11   3   9       96.78      103.58      5.31 o 
  12   3   9     1609.92     1635.67     16.99 o 
  13   3   9       93.91       95.54      6.09 o 
  14   3   9     2257.13     2318.55     33.98 o 
  15   3   9     1133.37     1141.82     18.61 o 
  16   3   9        1.61        5.31      3.68 o 
  17   3   9       44.97       33.76      4.77 o 
  18   3   9      242.28      262.54     10.43 o 
  19   3   9       50.95       43.55      6.50 o 
  20   3   9      151.56      133.22     15.97 o 
   0   4   9      203.73      251.51      5.56 o 
   1   4   9      454.23      364.37      5.27 o 
   2   4   9      295.29      281.17      2.90 o 
   3   4   9      269.08      329.55      4.68 o 
   4   4   9      575.47      617.55     10.21 o 
   5   4   9      255.54      232.04      5.19 o 
   6   4   9      599.47      602.02      7.91 o 
   7   4   9       22.44       31.19      3.42 o 
   8   4   9       58.75       70.43      4.13 o 
   9   4   9      566.59      588.68     11.35 o 
  10   4   9     1024.55      978.83     17.46 o 
  11   4   9        1.79        2.23      4.97 o 
  12   4   9    10356.63    11045.28    184.46 o 
  13   4   9      396.07      361.02     11.01 o 
  14   4   9      411.60      413.74     11.68 o 
  15   4   9      352.41      339.14     12.89 o 
  16   4   9      176.64      170.86     14.34 o 
  17   4   9       59.40       51.40      7.06 o 
  18   4   9       10.13       14.12      5.12 o 
  19   4   9       44.94       46.63      6.81 o 
  20   4   9       67.75       73.92      9.97 o 
   1   5   9      753.83      781.27     12.52 o 
   2   5   9      275.87      225.79      5.90 o 
   3   5   9        2.02        4.01      2.82 o 
   4   5   9       24.01       25.13      3.25 o 
   5   5   9      154.82      154.28      4.46 o 
   6   5   9      154.46      183.86      5.79 o 
   7   5   9     1498.65     1588.08     19.82 o 
   8   5   9     1030.79     1080.70     21.78 o 
   9   5   9      411.06      433.75     10.19 o 
  10   5   9     8131.75     8366.97     82.21 o 
  11   5   9     1110.44     1180.07     19.91 o 
  12   5   9      688.72      736.96     16.67 o 
  13   5   9        1.90        9.80      3.70 o 
  14   5   9      277.58      279.56      8.20 o 
  15   5   9      155.76      166.09     15.40 o 
  16   5   9      175.68      156.52     17.55 o 
  17   5   9       87.67       84.28      9.83 o 
  18   5   9       42.33       57.39      6.59 o 
  19   5   9        0.19        6.86      4.35 o 
   0   6   9      214.46      213.51     13.08 o 
   1   6   9      110.27      104.84      5.33 o 
   2   6   9      404.39      458.69     10.58 o 
   3   6   9       96.89      108.64      8.39 o 
   4   6   9      452.17      528.11      8.59 o 
   5   6   9      737.65      735.01     13.74 o 
   6   6   9      140.46      140.68     11.19 o 
   7   6   9      937.29      960.81     15.73 o 
   8   6   9     4581.68     4706.84     52.63 o 
   9   6   9     2942.70     2967.48     42.54 o 
  10   6   9     2053.84     2039.03     27.22 o 
  11   6   9     1988.32     2062.16     31.59 o 
  12   6   9      512.05      538.36      9.65 o 
  13   6   9       94.45      107.14      9.17 o 
  14   6   9      573.88      512.71     11.56 o 
  15   6   9      113.49      105.23     11.42 o 
  16   6   9      661.35      700.84     14.92 o 
  17   6   9      267.21      358.74     13.84 o 
  18   6   9      116.54      125.11     13.04 o 
   1   7   9       16.33       18.99      2.92 o 
   2   7   9       94.61      120.43     11.63 o 
   3   7   9     1375.00     1359.41     22.47 o 
   4   7   9     1025.64     1003.54     23.27 o 
   5   7   9      110.62      120.45      9.94 o 
   6   7   9    13608.62    14183.11    137.28 o 
   7   7   9      175.23      165.31     14.03 o 
   8   7   9      247.37      250.68      9.72 o 
   9   7   9      445.76      415.08      6.43 o 
  10   7   9      130.32      140.20     10.04 o 
  11   7   9      217.35      214.48     10.65 o 
  12   7   9      163.23      181.36     10.92 o 
  13   7   9       50.78       54.87      6.00 o 
  14   7   9     1389.26     1499.73     29.68 o 
  15   7   9        4.90        8.71      3.75 o 
  16   7   9      105.90      100.00     12.72 o 
   0   8   9      940.37      931.87     24.93 o 
   1   8   9      502.96      572.46     14.77 o 
   2   8   9       89.49       79.93     10.31 o 
   3   8   9      504.20      534.41     19.75 o 
   4   8   9      205.98      197.22     12.35 o 
   5   8   9       59.45       47.02      8.09 o 
   6   8   9     1953.16     1976.35     28.67 o 
   7   8   9      168.40      133.44     12.74 o 
   8   8   9      573.75      580.43     11.73 o 
   9   8   9       17.37       15.83      4.33 o 
  10   8   9       25.76       20.46      3.85 o 
  11   8   9       10.37       12.57      4.13 o 
  12   8   9      602.38      633.58     14.98 o 
  13   8   9        0.20        9.24      4.26 o 
  14   8   9      103.80      112.24     13.08 o 
  15   8   9       68.53       68.65      9.24 o 
   1   9   9        0.09        8.47      4.98 o 
   2   9   9      417.81      472.21     11.73 o 
   3   9   9       20.65       18.77      5.11 o 
   4   9   9     3733.16     4232.34     59.79 o 
   5   9   9      259.36      250.88     24.25 o 
   6   9   9       91.71      101.39     10.26 o 
   7   9   9        1.04        4.18      4.29 o 
   8   9   9      643.81      650.04     12.80 o 
   9   9   9       12.79       14.40      3.60 o 
  10   9   9       43.28       34.26      5.67 o 
  11   9   9       89.64       78.74     10.30 o 
  12   9   9       73.37       79.43      9.01 o 
   0  10   9     2016.65     2223.01     58.00 o 
   1  10   9      145.63      161.38     17.30 o 
   2  10   9       21.35       22.18      5.88 o 
   3  10   9       64.79       55.08      7.38 o 
   4  10   9      178.04      182.71     17.49 o 
   5  10   9       91.36       89.45     10.46 o 
   6  10   9      114.27      109.26     11.78 o 
   7  10   9       67.55       52.68      7.78 o 
   8  10   9       29.65       37.64      5.64 o 
   9  10   9      153.98      133.36     14.70 o 
   1  11   9        0.54       -1.69      5.79 o 
   2  11   9     1122.23     1271.51     30.05 o 
   3  11   9       47.01       52.38      8.16 o 
   4  11   9      501.69      521.73     15.64 o 
   0   0  10      699.82      700.66     13.95 o 
   1   0  10      765.09     1047.68     13.11 o 
   2   0  10      113.33      135.93      2.50 o 
   3   0  10     1829.12     1879.11     24.18 o 
   4   0  10     8118.94     8392.36     82.76 o 
   5   0  10    16037.56    17384.27    207.14 o 
   6   0  10     1143.97     1249.20     17.03 o 
   7   0  10     2823.75     3100.29     31.32 o 
   8   0  10     1403.44     1525.90     17.74 o 
   9   0  10        1.16        7.69      1.83 o 
  10   0  10     1716.09     1949.71     28.55 o 
  11   0  10       36.08       30.01      3.25 o 
  12   0  10      314.40      318.53      7.14 o 
  13   0  10     1535.48     1620.62     26.68 o 
  14   0  10     1830.67     1886.96     33.34 o 
  15   0  10      295.44      264.82     23.22 o 
  16   0  10      176.42      171.55     21.42 o 
  17   0  10      545.43      606.99     15.02 o 
  18   0  10     1120.87     1128.83     24.37 o 
  19   0  10      343.14      409.46     20.08 o 
  20   0  10        2.34        6.28      5.48 o 
  21   0  10       73.36       73.47     10.38 o 
   1   1  10        5.56        1.90      1.36 o 
   2   1  10     2732.31     2855.57     20.29 o 
   3   1  10       43.85       27.78      1.96 o 
   4   1  10     1125.88      926.16      9.09 o 
   5   1  10     7326.51     7723.11     44.66 o 
   6   1  10     2754.15     3106.20     24.18 o 
   7   1  10     1998.66     1995.33     14.55 o 
   8   1  10      443.92      384.46      5.33 o 
   9   1  10      749.50      918.77      9.97 o 
  10   1  10     1786.69     1820.92     18.03 o 
  11   1  10      354.01      335.01      4.91 o 
  12   1  10       28.45       28.39      2.80 o 
  13   1  10       17.75       14.80      2.91 o 
  14   1  10      933.87      911.64     11.57 o 
  15   1  10     1789.45     1955.81     27.80 o 
  16   1  10        1.23        4.57      3.93 o 
  17   1  10      105.17       92.18      8.12 o 
  18   1  10     2281.24     2466.02     39.26 o 
  19   1  10      402.10      412.78     10.81 o 
  20   1  10        0.04        2.02      4.84 o 
  21   1  10        7.95        9.72      5.35 o 
   0   2  10       62.99       54.84      3.96 o 
   1   2  10     1138.44     1387.78     11.03 o 
   2   2  10      583.08      503.88      5.18 o 
   3   2  10     1183.53     1446.40      7.46 o 
   4   2  10      959.00     1048.85     11.18 o 
   5   2  10        4.66        5.56      1.24 o 
   6   2  10      636.13      595.81      7.27 o 
   7   2  10     1821.60     2088.64     14.93 o 
   8   2  10      594.08      633.93      7.28 o 
   9   2  10      395.19      390.18      6.85 o 
  10   2  10      230.26      216.06      6.39 o 
  11   2  10     2202.40     2285.22     26.74 o 
  12   2  10       78.33       67.66      5.70 o 
  13   2  10        6.67        7.77      2.14 o 
  14   2  10      650.74      627.24     11.79 o 
  15   2  10      558.84      576.56     11.89 o 
  16   2  10     2011.91     2151.13     29.31 o 
  17   2  10       57.72       61.71      6.05 o 
  18   2  10        1.55        4.67      4.59 o 
  19   2  10      645.06      646.49     14.99 o 
  20   2  10        2.76        3.06      4.05 o 
   1   3  10     5634.48     5940.94     54.47 o 
   2   3  10       26.76       15.91      1.91 o 
   3   3  10       21.80       29.21      2.25 o 
   4   3  10        5.05       21.00      2.12 o 
   5   3  10      434.56      443.42      6.39 o 
   6   3  10      531.60      490.05      7.49 o 
   7   3  10        4.22        2.92      1.26 o 
   8   3  10       94.31       91.61      4.54 o 
   9   3  10       50.36       41.32      2.62 o 
  10   3  10      969.17     1026.25     12.64 o 
  11   3  10      619.57      569.78      8.89 o 
  12   3  10        5.69        2.87      2.24 o 
  13   3  10      800.46      770.72     12.57 o 
  14   3  10      549.53      567.13     13.63 o 
  15   3  10      861.58      834.06     14.97 o 
  16   3  10      332.90      363.94     10.13 o 
  17   3  10       78.66       74.27      8.57 o 
  18   3  10      334.87      347.52     11.02 o 
  19   3  10      112.42       97.66     10.69 o 
  20   3  10       18.08       13.27      4.41 o 
   0   4  10     3354.18     3528.85     41.99 o 
   1   4  10     3933.96     4233.32     32.10 o 
   2   4  10     2364.48     2449.71     18.91 o 
   3   4  10     1212.54     1485.51     12.13 o 
   4   4  10        1.09        1.71      1.09 o 
   5   4  10     1624.21     1642.18     16.43 o 
   6   4  10       59.25       70.68      6.01 o 
   7   4  10      129.55      103.18      5.52 o 
   8   4  10     1122.49     1162.23     14.32 o 
   9   4  10     2098.52     2142.83     23.93 o 
  10   4  10      514.08      507.04      8.79 o 
  11   4  10     1113.58     1139.25     15.38 o 
  12   4  10     2629.83     2771.37     39.89 o 
  13   4  10      561.45      619.36     13.36 o 
  14   4  10      321.45      335.36     11.14 o 
  15   4  10      480.28      506.04      9.68 o 
  16   4  10       15.77       12.24      3.19 o 
  17   4  10        3.99        0.63      4.27 o 
  18   4  10      182.76      158.58     18.20 o 
  19   4  10        0.04        6.40      3.80 o 
   1   5  10       71.86       71.41      3.80 o 
   2   5  10       31.02       18.82      3.06 o 
   3   5  10      237.54      253.31      8.59 o 
   4   5  10      207.23      199.65      6.68 o 
   5   5  10      556.57      558.34      9.50 o 
   6   5  10      610.03      580.25     10.17 o 
   7   5  10      791.98      806.69     16.52 o 
   8   5  10        1.37       11.05      2.30 o 
   9   5  10     3675.90     3827.83     39.14 o 
  10   5  10     5357.02     5461.91     97.17 o 
  11   5  10       23.28       14.22      4.53 o 
  12   5  10        0.34       -0.06      4.38 o 
  13   5  10     1187.73     1164.03     19.94 o 
  14   5  10      133.74      120.04     12.52 o 
  15   5  10       59.49       62.20      7.05 o 
  16   5  10        6.15        6.48      3.72 o 
  17   5  10      213.63      228.82     20.23 o 
  18   5  10      171.56      146.18     17.47 o 
   0   6  10      433.50      423.87     37.22 o 
   1   6  10     1087.41     1243.66     19.56 o 
   2   6  10       14.60       11.69      2.73 o 
   3   6  10      618.72      606.78     10.56 o 
   4   6  10       50.27       46.93      4.76 o 
   5   6  10      810.84      847.38     11.87 o 
   6   6  10        0.86       -2.69      3.85 o 
   7   6  10       46.95       61.70      7.22 o 
   8   6  10      818.03      855.28     12.67 o 
   9   6  10      992.15     1005.87     15.75 o 
  10   6  10        7.17        6.51      3.36 o 
  11   6  10      708.21      720.06     18.76 o 
  12   6  10      427.86      424.63      7.26 o 
  13   6  10      251.92      265.86     14.94 o 
  14   6  10       21.01       13.19      5.76 o 
  15   6  10       17.45       18.98      3.72 o 
  16   6  10      558.23      530.72     14.89 o 
  17   6  10      172.96      188.45     11.22 o 
   1   7  10      161.01      158.47     15.23 o 
   2   7  10      196.84      214.59     10.38 o 
   3   7  10      867.80      898.61     16.23 o 
   4   7  10      164.07      171.75     11.18 o 
   5   7  10      192.96      220.67      7.45 o 
   6   7  10     1502.12     1552.96     21.47 o 
   7   7  10     1128.35     1183.91     17.73 o 
   8   7  10      785.29      800.93     14.39 o 
   9   7  10     1110.30     1170.49     18.84 o 
  10   7  10       85.90       82.72      7.46 o 
  11   7  10       57.71       49.57      6.81 o 
  12   7  10      178.24      164.48     15.36 o 
  13   7  10       39.85       41.63      5.57 o 
  14   7  10        0.59        8.33      3.28 o 
  15   7  10      259.32      289.43     14.89 o 
  16   7  10        5.69        5.48      3.40 o 
   0   8  10       76.69       78.13     11.33 o 
   1   8  10      272.00      274.00     10.01 o 
   2   8  10      286.62      300.51     14.38 o 
   3   8  10       23.94       28.69      4.63 o 
   4   8  10      213.39      195.94     15.89 o 
   5   8  10      231.85      237.69     11.03 o 
   6   8  10      908.65      922.89     15.04 o 
   7   8  10     3606.64     3860.48     24.83 o 
   8   8  10      271.70      313.31     15.68 o 
   9   8  10        2.60        4.37      3.12 o 
  10   8  10       43.99       35.37      5.68 o 
  11   8  10       68.07       52.79      8.06 o 
  12   8  10      793.75      870.52     17.53 o 
  13   8  10      230.23      259.18      9.99 o 
  14   8  10        1.15       11.18      4.26 o 
   1   9  10        8.67        9.79      7.69 o 
   2   9  10     2222.09     2403.94     38.52 o 
   3   9  10     1215.10     1298.35     30.05 o 
   4   9  10        0.68        8.71      5.05 o 
   5   9  10      541.46      557.19     13.83 o 
   6   9  10       64.12       57.82      9.45 o 
   7   9  10        2.43        7.72      3.33 o 
   8   9  10      119.21      119.07     10.75 o 
   9   9  10       11.44        8.65      3.61 o 
  10   9  10      298.25      344.68     17.85 o 
  11   9  10       56.82       64.65      8.26 o 
  12   9  10        1.44        9.66      3.88 o 
   0  10  10     2056.09     2365.19     60.38 o 
   1  10  10      396.56      462.78     14.76 o 
   2  10  10        8.40        6.57      6.70 o 
   3  10  10      695.35      706.47     19.41 o 
   4  10  10       40.88       24.43      6.01 o 
   5  10  10      403.00      420.11     15.37 o 
   6  10  10        0.21       -0.05      4.67 o 
   7  10  10       78.85       64.36      7.64 o 
   8  10  10        4.56        0.72      5.78 o 
   1   1  11      971.71      984.00     11.00 o 
   2   1  11     1287.66     1187.43     11.51 o 
   3   1  11     3321.16     3431.31     32.05 o 
   4   1  11      913.71      909.04      9.20 o 
   5   1  11       79.27       58.22      3.20 o 
   6   1  11     1978.61     2078.22     14.93 o 
   7   1  11      174.97      185.71      3.05 o 
   8   1  11      557.37      544.78      6.33 o 
   9   1  11     3537.70     3606.80     37.44 o 
  10   1  11      624.82      669.33      9.99 o 
  11   1  11      677.86      642.67     10.11 o 
  12   1  11       49.78       61.72      5.30 o 
  13   1  11       12.16       13.15      2.88 o 
  14   1  11      185.51      198.86      6.01 o 
  15   1  11      150.96      147.40      9.78 o 
  16   1  11       16.01       22.98      3.62 o 
  17   1  11      287.61      274.00      7.96 o 
  18   1  11      163.33      157.44     12.99 o 
  19   1  11      139.52      143.36     13.17 o 
  20   1  11      270.82      277.07     14.45 o 
   0   2  11     1920.19     1904.57     22.75 o 
   1   2  11     2100.82     2144.80     18.66 o 
   2   2  11     1459.53     1541.77      8.96 o 
   3   2  11     1526.56     1579.47     11.10 o 
   4   2  11      265.32      287.93      3.72 o 
   5   2  11      322.81      329.18      4.85 o 
   6   2  11       25.12       37.79      3.44 o 
   7   2  11       57.82       56.68      2.59 o 
   8   2  11     3718.19     3920.09     32.40 o 
   9   2  11      439.76      403.48      6.50 o 
  10   2  11       58.07       60.53      5.07 o 
  11   2  11     1606.60     1662.60     16.34 o 
  12   2  11     1869.41     1978.09     31.88 o 
  13   2  11        9.28        5.52      2.32 o 
  14   2  11       14.73       15.35      3.49 o 
  15   2  11      600.99      652.99      9.03 o 
  16   2  11     2607.77     2838.52     35.94 o 
  17   2  11      668.88      710.99     12.59 o 
  18   2  11        0.14        0.79      4.14 o 
  19   2  11      280.27      302.14     15.91 o 
  20   2  11       30.64       29.48      5.85 o 
   1   3  11      110.79      139.87      3.29 o 
   2   3  11     1139.57     1229.43     10.30 o 
   3   3  11       44.34       65.53      2.57 o 
   4   3  11      116.74      122.63      2.69 o 
   5   3  11      337.62      350.45      4.60 o 
   6   3  11      449.64      458.99      7.08 o 
   7   3  11      673.10      713.39      8.41 o 
   8   3  11       40.32       36.99      3.04 o 
   9   3  11     1056.73      989.12     11.64 o 
  10   3  11      136.77      124.62      5.35 o 
  11   3  11     1986.04     2036.86     20.91 o 
  12   3  11      927.52     1003.40     13.17 o 
  13   3  11     3068.08     3118.89     38.46 o 
  14   3  11     2187.79     2238.37     30.20 o 
  15   3  11       28.39       27.74      4.90 o 
  16   3  11      737.35      740.15     12.88 o 
  17   3  11       45.83       34.45      4.97 o 
  18   3  11      113.19       91.65     10.39 o 
  19   3  11      116.07      104.54     12.52 o 
   0   4  11      480.02      458.94      7.68 o 
   1   4  11      106.67      122.99      3.19 o 
   2   4  11       39.14       27.27      2.56 o 
   3   4  11      617.97      722.11      7.84 o 
   4   4  11        1.88        2.16      1.43 o 
   5   4  11        4.71        1.15      2.97 o 
   6   4  11      121.73      120.59      5.16 o 
   7   4  11      917.93      857.76     13.52 o 
   8   4  11      488.43      519.41      8.84 o 
   9   4  11       46.87       56.51      3.58 o 
  10   4  11        2.20        3.42      2.03 o 
  11   4  11      124.10      123.96     12.43 o 
  12   4  11      795.74      842.15     14.59 o 
  13   4  11       16.90       12.79      3.86 o 
  14   4  11       87.27       84.44      7.97 o 
  15   4  11       74.71       73.45      8.00 o 
  16   4  11      190.96      212.55     13.12 o 
  17   4  11       35.61       31.21      5.97 o 
  18   4  11       64.92       64.41      9.01 o 
  19   4  11      271.92      283.00     16.84 o 
   1   5  11        3.94        5.14      2.21 o 
   2   5  11      453.78      485.50      7.25 o 
   3   5  11       80.47      101.10      7.85 o 
   4   5  11      163.41      185.00      7.55 o 
   5   5  11      153.83      149.62      7.19 o 
   6   5  11       44.85       53.85      5.20 o 
   7   5  11       39.07       23.69      3.41 o 
   8   5  11     1064.24     1051.34     14.32 o 
   9   5  11       13.34       12.43      3.35 o 
  10   5  11       71.40       66.08      6.40 o 
  11   5  11        4.48        2.94      4.35 o 
  12   5  11      115.49      117.70      9.04 o 
  13   5  11      177.20      149.21      9.72 o 
  14   5  11     1019.83     1076.19     17.65 o 
  15   5  11      529.01      536.57     14.80 o 
  16   5  11        4.17        3.46      3.63 o 
  17   5  11        8.01       16.09      3.49 o 
  18   5  11       26.50       33.33      7.20 o 
   0   6  11      251.98      303.13     23.64 o 
   1   6  11      104.41      116.54      9.57 o 
   2   6  11       69.57       79.14      7.80 o 
   3   6  11      185.51      162.86     10.39 o 
   4   6  11      459.43      476.00     17.37 o 
   5   6  11       53.66       44.46      5.24 o 
   6   6  11        0.50        6.05      3.21 o 
   7   6  11       24.03       33.69      3.88 o 
   8   6  11      183.11      173.17     14.95 o 
   9   6  11      219.12      247.50      9.15 o 
  10   6  11      213.85      205.88      9.89 o 
  11   6  11      413.90      395.61     14.59 o 
  12   6  11      149.67      135.06     12.85 o 
  13   6  11        1.49        5.90      3.32 o 
  14   6  11       56.77       42.70      5.39 o 
  15   6  11        6.15       11.08      3.35 o 
  16   6  11      298.67      343.64      8.90 o 
  17   6  11       77.69       61.36      9.29 o 
   1   7  11       35.92       40.35      6.23 o 
   2   7  11        0.19       -1.00      4.51 o 
   3   7  11       79.88       93.27     10.00 o 
   4   7  11     1808.24     1938.53     30.15 o 
   5   7  11      283.65      282.45     11.33 o 
   6   7  11       53.70       56.32      5.66 o 
   7   7  11      130.97      135.74      7.00 o 
   8   7  11       15.55       18.26      4.49 o 
   9   7  11       50.88       42.93      5.27 o 
  10   7  11       15.35       11.94      4.07 o 
  11   7  11        0.76        3.02      4.20 o 
  12   7  11      130.72      115.50     12.05 o 
  13   7  11        2.96        8.43      5.57 o 
  14   7  11      286.66      270.07      9.81 o 
  15   7  11      365.17      427.00     13.08 o 
   0   8  11      192.58      186.59     26.05 o 
   1   8  11       81.29       95.65     11.42 o 
   2   8  11        0.01        6.46      6.32 o 
   3   8  11      118.57      119.04     10.80 o 
   4   8  11      844.56      873.94     14.35 o 
   5   8  11        4.88       12.14      4.07 o 
   6   8  11      433.91      450.13      8.63 o 
   7   8  11       12.72        9.18      3.25 o 
   8   8  11      223.06      221.66      7.99 o 
   9   8  11      425.08      434.96     17.08 o 
  10   8  11      310.99      290.50     16.22 o 
  11   8  11      466.52      495.12     14.05 o 
  12   8  11       49.19       51.03      7.31 o 
  13   8  11       60.55       48.47      7.36 o 
   1   9  11      282.57      306.72     15.96 o 
   2   9  11     1854.88     2019.49     33.04 o 
   3   9  11      667.70      736.68     14.80 o 
   4   9  11      275.33      293.17     11.24 o 
   5   9  11        6.67       12.95      5.17 o 
   6   9  11      523.77      561.75     19.65 o 
   7   9  11      619.75      640.50     14.44 o 
   8   9  11       87.90       74.43      8.79 o 
   9   9  11       68.51       53.81      5.70 o 
  10   9  11       73.88       73.93      8.70 o 
  11   9  11       40.45       31.35      4.90 o 
   0  10  11       16.08        8.69      7.24 o 
   1  10  11       14.95       10.56      5.03 o 
   2  10  11       39.17       37.89      5.51 o 
   3  10  11       79.74       69.23      6.63 o 
   4  10  11       51.67       46.42      6.43 o 
   5  10  11      315.54      350.40     16.51 o 
   6  10  11      265.07      228.19     13.26 o 
   7  10  11      129.12      104.38     13.39 o 
   0   0  12      617.79      682.74     21.56 o 
   1   0  12      955.88      967.81     22.82 o 
   2   0  12      324.97      356.84      9.36 o 
   3   0  12     2276.12     2116.63     23.08 o 
   4   0  12     2007.91     1853.68     25.32 o 
   5   0  12      579.66      626.04     10.59 o 
   6   0  12      679.04      739.22     14.89 o 
   7   0  12      462.05      547.19      7.62 o 
   8   0  12     2071.59     2213.56     26.68 o 
   9   0  12      145.99      136.70      6.33 o 
  10   0  12       25.13       29.40      3.71 o 
  11   0  12      555.71      662.27     23.33 o 
  12   0  12     2126.09     1999.68     25.34 o 
  13   0  12       24.39       30.44      5.87 o 
  14   0  12      665.71      707.92     19.39 o 
  15   0  12     2514.52     2775.01     64.57 o 
  16   0  12     2474.79     2636.96     48.83 o 
  17   0  12        1.82       12.53      4.59 o 
  18   0  12      368.81      356.68     15.48 o 
  19   0  12     2598.60     2806.33     30.13 o 
  20   0  12     1689.97     1802.62     50.01 o 
   1   1  12      531.91      559.51     10.32 o 
   2   1  12      452.64      438.36      6.77 o 
   3   1  12       32.46       28.57      1.74 o 
   4   1  12      590.21      642.00      8.00 o 
   5   1  12      843.05      879.31      8.60 o 
   6   1  12     2454.56     2421.40     19.02 o 
   7   1  12      883.38      781.14      6.99 o 
   8   1  12      121.42      144.79      5.20 o 
   9   1  12      515.06      550.73      5.96 o 
  10   1  12      121.17      136.17      3.13 o 
  11   1  12       17.77       16.32      2.30 o 
  12   1  12       16.41       22.18      3.02 o 
  13   1  12       26.43       15.76      3.18 o 
  14   1  12      441.55      415.02     12.95 o 
  15   1  12      216.01      214.79     12.02 o 
  16   1  12      499.76      500.35     18.40 o 
  17   1  12      433.60      420.74     15.09 o 
  18   1  12       47.76       39.52      6.29 o 
  19   1  12       39.34       27.67      5.03 o 
  20   1  12      643.43      646.17     16.51 o 
   0   2  12      924.16      910.53      9.20 o 
   1   2  12       34.08       28.59      2.30 o 
   2   2  12      143.17      136.70      3.50 o 
   3   2  12       11.59       11.20      1.22 o 
   4   2  12      282.47      303.19      5.04 o 
   5   2  12      563.60      569.41      5.72 o 
   6   2  12       19.73       14.34      1.75 o 
   7   2  12        4.85        4.40      1.17 o 
   8   2  12       29.01       35.58      3.08 o 
   9   2  12       33.88       54.49      3.28 o 
  10   2  12      689.85      699.95     11.57 o 
  11   2  12      354.44      379.96      6.67 o 
  12   2  12      494.46      482.32     13.85 o 
  13   2  12      601.20      651.70     11.65 o 
  14   2  12       52.23       66.30      7.13 o 
  15   2  12      124.52      129.50     12.09 o 
  16   2  12      536.37      540.05     18.40 o 
  17   2  12      591.90      555.80     12.68 o 
  18   2  12     1098.13     1129.48     20.55 o 
  19   2  12       15.54       16.92      4.49 o 
   1   3  12      440.35      420.82      6.14 o 
   2   3  12     1506.03     1456.29     11.73 o 
   3   3  12       40.20       36.65      2.64 o 
   4   3  12       80.67       92.83      3.62 o 
   5   3  12      174.15      216.49      3.98 o 
   6   3  12      291.18      295.72      4.72 o 
   7   3  12        2.60        3.81      2.01 o 
   8   3  12      357.04      336.99      4.63 o 
   9   3  12     1193.72     1275.71     14.43 o 
  10   3  12      696.00      736.71      9.13 o 
  11   3  12       10.44        8.19      2.99 o 
  12   3  12      645.71      629.54     11.58 o 
  13   3  12       25.55       20.77      3.22 o 
  14   3  12       81.64       82.43      7.36 o 
  15   3  12       82.73       66.33      7.16 o 
  16   3  12        7.41       14.02      3.71 o 
  17   3  12      204.96      168.71     19.11 o 
  18   3  12      559.47      612.76     15.35 o 
  19   3  12      195.92      156.06     19.66 o 
   0   4  12     1998.08     2147.55     27.13 o 
   1   4  12       45.08       56.99      3.93 o 
   2   4  12      156.13      165.88      4.36 o 
   3   4  12      116.85      123.06      4.27 o 
   4   4  12     2809.49     2951.50     29.69 o 
   5   4  12      135.90      125.57      4.48 o 
   6   4  12      121.10      128.07      5.43 o 
   7   4  12       33.60       39.15      3.59 o 
   8   4  12       59.20       57.39      2.43 o 
   9   4  12      182.87      170.98     10.30 o 
  10   4  12      142.58      135.96      5.10 o 
  11   4  12       65.55       69.99      6.23 o 
  12   4  12      844.51      862.91     15.28 o 
  13   4  12       21.59       18.25      4.07 o 
  14   4  12      428.94      404.41      9.07 o 
  15   4  12      859.23      890.27     15.02 o 
  16   4  12      460.01      500.66     19.62 o 
  17   4  12       12.57       13.00      4.82 o 
  18   4  12      564.92      645.32     17.30 o 
   1   5  12      172.16      212.57      7.60 o 
   2   5  12      162.86      166.90     11.65 o 
   3   5  12      177.21      157.02      8.04 o 
   4   5  12       21.63       23.94      4.54 o 
   5   5  12      469.92      448.84      8.63 o 
   6   5  12       20.84       11.66      3.46 o 
   7   5  12       50.36       57.18      4.80 o 
   8   5  12     1306.69     1308.28     15.70 o 
   9   5  12       69.33       67.16      5.72 o 
  10   5  12        1.28        5.07      3.15 o 
  11   5  12       19.61       26.12      4.25 o 
  12   5  12      632.57      643.53     16.01 o 
  13   5  12        9.78       11.26      3.03 o 
  14   5  12       29.53       25.44      3.99 o 
  15   5  12      132.73      129.61     13.31 o 
  16   5  12       45.98       42.42      7.40 o 
  17   5  12       73.97       77.64      9.48 o 
   0   6  12     1209.07     1367.84     29.46 o 
   1   6  12        4.71        2.81      5.63 o 
   2   6  12      573.50      556.55     12.84 o 
   3   6  12      284.81      275.62      9.61 o 
   4   6  12       43.07       38.01      5.25 o 
   5   6  12      105.97      108.54      8.79 o 
   6   6  12       17.62       13.69      3.22 o 
   7   6  12      201.89      209.25     10.44 o 
   8   6  12      102.22      102.77      9.46 o 
   9   6  12      244.90      252.45      6.53 o 
  10   6  12      248.16      281.29      9.65 o 
  11   6  12        0.26        6.32      2.78 o 
  12   6  12       49.99       34.95      3.83 o 
  13   6  12      178.88      192.54     12.64 o 
  14   6  12       85.58       76.36      7.47 o 
  15   6  12      485.51      550.77     12.78 o 
  16   6  12      179.13      166.88     15.37 o 
   1   7  12       42.34       31.96      5.35 o 
   2   7  12        2.87       10.69      3.69 o 
   3   7  12       61.65       69.47      7.22 o 
   4   7  12       58.85       74.75      6.40 o 
   5   7  12      143.01      140.49     12.73 o 
   6   7  12       18.71       17.71      3.43 o 
   7   7  12      343.98      379.81     10.12 o 
   8   7  12       26.44       30.83      4.17 o 
   9   7  12        4.66        3.46      4.01 o 
  10   7  12        0.81       10.16      5.62 o 
  11   7  12       89.67       68.53      7.28 o 
  12   7  12        0.90        6.77      4.71 o 
  13   7  12      730.16      795.94     14.61 o 
  14   7  12       76.55       64.52      8.57 o 
  15   7  12      248.82      236.15     21.02 o 
   0   8  12     1546.85     1663.15     36.94 o 
   1   8  12      298.57      289.16     10.41 o 
   2   8  12       51.87       51.17      7.29 o 
   3   8  12       42.16       34.74      5.82 o 
   4   8  12      522.74      552.76      9.31 o 
   5   8  12        1.68        4.04      5.40 o 
   6   8  12      211.68      217.94     21.47 o 
   7   8  12       65.29       55.85      7.27 o 
   8   8  12      309.35      293.79     14.74 o 
   9   8  12       36.74       31.34      5.19 o 
  10   8  12        1.31        3.77      3.14 o 
  11   8  12      107.65       97.77     11.55 o 
  12   8  12       14.55       10.34      3.17 o 
  13   8  12      793.60      844.76     16.24 o 
   1   9  12       56.56       53.33      6.42 o 
   2   9  12      110.53       95.12     10.05 o 
   3   9  12      103.73       99.76     11.93 o 
   4   9  12      566.21      580.94     14.45 o 
   5   9  12      513.58      501.08     13.65 o 
   6   9  12       29.51       23.39      5.11 o 
   7   9  12       11.46       11.24      4.11 o 
   8   9  12       16.96       22.53      6.07 o 
   9   9  12        2.87        6.30      3.91 o 
  10   9  12       18.41       14.70      3.60 o 
   0  10  12      612.52      613.84     29.72 o 
   1  10  12       17.44       10.10      4.81 o 
   2  10  12       82.59       81.29      7.95 o 
   3  10  12      563.03      564.84     15.23 o 
   4  10  12      123.46      111.01     12.50 o 
   5  10  12       23.43       20.73      5.31 o 
   6  10  12      412.05      430.13     24.53 o 
   1   1  13        0.44       -2.44      4.11 o 
   2   1  13      873.39      879.90     19.17 o 
   3   1  13      748.30      792.92     10.00 o 
   4   1  13      695.43      717.20      7.31 o 
   5   1  13        5.98        9.23      1.51 o 
   6   1  13      415.50      419.41      5.17 o 
   7   1  13      113.20      115.90      3.24 o 
   8   1  13       93.79      100.44      2.87 o 
   9   1  13        7.26        9.99      1.51 o 
  10   1  13       28.99       25.87      2.53 o 
  11   1  13       19.01       23.61      2.85 o 
  12   1  13       63.21       59.46      5.02 o 
  13   1  13       14.95       13.99      2.69 o 
  14   1  13       88.17       83.27      8.13 o 
  15   1  13        0.16        5.74      2.71 o 
  16   1  13      149.66      147.35     16.43 o 
  17   1  13      387.07      428.58     10.87 o 
  18   1  13      443.17      449.96     10.69 o 
  19   1  13        3.01        7.58      3.48 o 
   0   2  13     5789.07     5475.19     62.26 o 
   1   2  13        2.08        4.96      1.25 o 
   2   2  13        9.45        8.50      1.22 o 
   3   2  13      185.40      180.12      4.59 o 
   4   2  13      570.29      623.82      5.34 o 
   5   2  13      234.99      233.33      4.08 o 
   6   2  13       73.70       70.30      2.91 o 
   7   2  13       90.61      104.31      2.97 o 
   8   2  13      674.66      530.42      5.60 o 
   9   2  13      548.05      525.66      7.75 o 
  10   2  13        0.38       -2.52      3.29 o 
  11   2  13      179.05      202.08      5.26 o 
  12   2  13      533.64      578.04     11.16 o 
  13   2  13        5.17        3.57      2.34 o 
  14   2  13        1.04        3.08      2.56 o 
  15   2  13      296.28      329.00      9.40 o 
  16   2  13        0.23        3.76      4.01 o 
  17   2  13      299.42      326.29     13.61 o 
  18   2  13       13.35        5.74      4.06 o 
  19   2  13      486.25      539.48     13.46 o 
   1   3  13      391.28      387.12      4.57 o 
   2   3  13      594.28      618.82     11.37 o 
   3   3  13       73.75       67.10      3.18 o 
   4   3  13       93.05      121.36      3.73 o 
   5   3  13       10.74        7.43      1.44 o 
   6   3  13      410.63      410.29      4.00 o 
   7   3  13      354.38      341.61      5.80 o 
   8   3  13       19.10       12.90      2.24 o 
   9   3  13       19.30       14.96      2.53 o 
  10   3  13      342.03      345.23      5.97 o 
  11   3  13        1.26        3.89      2.66 o 
  12   3  13       75.57       72.68      7.18 o 
  13   3  13      487.69      546.54      6.62 o 
  14   3  13      295.82      300.15     14.13 o 
  15   3  13       12.46        7.30      3.52 o 
  16   3  13      415.42      412.22     10.28 o 
  17   3  13        8.57        3.70      3.35 o 
  18   3  13       89.72       74.13      8.95 o 
   0   4  13       85.35       90.86      6.23 o 
   1   4  13      445.42      408.38      4.84 o 
   2   4  13      249.86      260.65      4.88 o 
   3   4  13        2.93        9.23      1.91 o 
   4   4  13      108.55      113.08      3.41 o 
   5   4  13      508.23      498.02     10.51 o 
   6   4  13      763.20      764.74     10.22 o 
   7   4  13        9.42        5.89      1.81 o 
   8   4  13       86.03       90.08      4.96 o 
   9   4  13       13.05        8.55      2.16 o 
  10   4  13       14.20       15.71      3.03 o 
  11   4  13      312.56      292.01      8.86 o 
  12   4  13      148.44      145.54      6.38 o 
  13   4  13        0.80        2.09      3.04 o 
  14   4  13      264.87      294.15     10.62 o 
  15   4  13      336.91      368.52     10.16 o 
  16   4  13        4.60        2.91      4.75 o 
  17   4  13       31.38       15.26      5.49 o 
  18   4  13      143.76      131.36     15.35 o 
   1   5  13        8.12       11.52      3.43 o 
   2   5  13      326.90      317.15      7.45 o 
   3   5  13      243.46      221.82      6.57 o 
   4   5  13       16.62       21.50      3.10 o 
   5   5  13      106.82       84.64      6.89 o 
   6   5  13       90.82       83.39      6.93 o 
   7   5  13        8.68       10.49      2.42 o 
   8   5  13      224.24      239.77      7.26 o 
   9   5  13      338.20      336.73      6.39 o 
  10   5  13     2004.59     2096.24     31.85 o 
  11   5  13      404.78      438.07     16.80 o 
  12   5  13      221.18      206.38      8.23 o 
  13   5  13      686.95      746.09     14.57 o 
  14   5  13      228.96      243.42     12.71 o 
  15   5  13       12.19        8.01      4.16 o 
  16   5  13      135.33      126.84     12.95 o 
  17   5  13       40.37       33.13      6.73 o 
   0   6  13      210.20      243.48     32.96 o 
   1   6  13       67.76       66.21      9.17 o 
   2   6  13      137.89      145.57     12.93 o 
   3   6  13        1.31        1.06      4.43 o 
   4   6  13       69.68       57.18      7.73 o 
   5   6  13       81.57       66.17      8.00 o 
   6   6  13       82.74       68.93      6.95 o 
   7   6  13        0.13        4.10      2.95 o 
   8   6  13       48.35       37.07      4.26 o 
   9   6  13      296.52      305.21      9.15 o 
  10   6  13      219.47      210.40     16.10 o 
  11   6  13       65.44       65.51      6.87 o 
  12   6  13      407.90      427.74     12.83 o 
  13   6  13       21.52       15.92      4.60 o 
  14   6  13       10.57        9.77      3.62 o 
  15   6  13       59.10       61.16      7.36 o 
  16   6  13      132.80      105.97     17.06 o 
   1   7  13       60.68       61.81      6.73 o 
   2   7  13        2.42        9.45      5.16 o 
   3   7  13       13.74       11.92      4.39 o 
   4   7  13      836.37      897.54     17.15 o 
   5   7  13      138.75      144.27     15.00 o 
   6   7  13        1.09       -2.04      4.54 o 
   7   7  13       92.59       83.73      9.02 o 
   8   7  13      712.36      724.01     12.05 o 
   9   7  13      130.73      104.33     10.23 o 
  10   7  13       75.98       62.88      8.19 o 
  11   7  13      738.01      783.01     17.89 o 
  12   7  13      415.21      429.07     13.13 o 
  13   7  13        5.71        5.92      4.39 o 
  14   7  13      571.33      583.94     18.90 o 
   0   8  13       79.64       75.35      9.60 o 
   1   8  13      185.97      200.19     18.30 o 
   2   8  13      150.68      150.65     12.56 o 
   3   8  13      290.87      275.80     13.13 o 
   4   8  13       12.59       15.09      5.02 o 
   5   8  13       69.09       81.40      8.02 o 
   6   8  13      160.50      161.48     16.15 o 
   7   8  13       96.29       88.43     11.11 o 
   8   8  13       13.21       20.95      4.09 o 
   9   8  13       40.58       35.06      5.69 o 
  10   8  13       16.32       22.85      4.70 o 
  11   8  13       75.80       60.57      8.78 o 
  12   8  13       82.40       78.52      8.12 o 
   1   9  13       13.34       14.37      5.33 o 
   2   9  13      118.78      114.75     11.23 o 
   3   9  13      162.67      168.76     14.97 o 
   4   9  13       10.74       14.72      3.46 o 
   5   9  13      221.65      167.45     17.39 o 
   6   9  13      151.17      138.36     14.43 o 
   7   9  13      129.32      111.62     12.67 o 
   8   9  13       59.46       47.35      9.38 o 
   9   9  13       38.04       13.94      4.72 o 
   0  10  13        8.72        6.34      7.01 o 
   1  10  13       80.77       80.21      9.61 o 
   2  10  13      410.73      402.85     19.15 o 
   3  10  13       26.50       28.57      4.49 o 
   4  10  13      112.20      115.98     11.63 o 
   0   0  14      234.70      295.55     13.75 o 
   1   0  14      344.13      353.51     18.77 o 
   2   0  14       59.78       49.24      6.08 o 
   3   0  14      479.65      443.83     21.58 o 
   4   0  14      728.72      703.01      9.93 o 
   5   0  14     1729.36     1829.28     21.67 o 
   6   0  14       46.86       44.56      5.19 o 
   7   0  14      711.41      765.03     10.66 o 
   8   0  14      462.42      488.33      8.35 o 
   9   0  14      571.08      594.36     10.87 o 
  10   0  14      149.28      167.58      7.62 o 
  11   0  14      463.34      438.44     10.86 o 
  12   0  14      590.70      630.56     15.81 o 
  13   0  14      339.51      255.63      9.98 o 
  14   0  14      959.88      947.62     31.84 o 
  15   0  14       50.16       39.87      5.79 o 
  16   0  14      530.81      558.91     20.62 o 
  17   0  14        3.92       11.34      4.06 o 
  18   0  14       83.62       48.98     10.93 o 
  19   0  14        0.71        9.02      5.15 o 
   1   1  14      254.14      249.12      8.14 o 
   2   1  14      439.00      442.20      9.06 o 
   3   1  14       18.46        9.22      1.34 o 
   4   1  14       41.78       45.93      2.41 o 
   5   1  14       93.10       88.39      2.74 o 
   6   1  14      108.03      135.98      4.34 o 
   7   1  14       63.85       72.10      3.39 o 
   8   1  14       98.74       77.72      3.41 o 
   9   1  14      277.53      324.67      6.54 o 
  10   1  14       66.91       71.12      6.06 o 
  11   1  14       42.03       27.29      3.22 o 
  12   1  14      552.37      483.56     10.73 o 
  13   1  14       18.05       25.69      3.47 o 
  14   1  14       57.28       28.24      3.84 o 
  15   1  14       62.97       41.25      5.08 o 
  16   1  14       17.57        9.76      3.18 o 
  17   1  14        8.07        5.37      3.54 o 
  18   1  14        1.21        1.40      3.62 o 
  19   1  14       56.53       69.58      9.02 o 
   0   2  14        9.01       12.05      1.61 o 
   1   2  14      166.85      127.24      4.05 o 
   2   2  14      119.55      129.95      2.88 o 
   3   2  14       58.78       60.49      2.35 o 
   4   2  14        5.60        8.88      1.45 o 
   5   2  14       14.48        8.82      1.39 o 
   6   2  14      425.52      439.65      4.84 o 
   7   2  14      982.78      979.76      9.98 o 
   8   2  14      342.05      321.74      5.30 o 
   9   2  14        1.39        3.49      2.25 o 
  10   2  14      159.05      170.44      4.71 o 
  11   2  14      916.42      923.68     12.99 o 
  12   2  14      217.23      224.91      5.37 o 
  13   2  14      687.22      698.62      9.78 o 
  14   2  14        5.59        5.52      2.38 o 
  15   2  14        5.86        5.90      4.26 o 
  16   2  14      225.66      215.20      8.17 o 
  17   2  14        6.70       11.85      3.45 o 
  18   2  14      128.91       89.07     11.59 o 
   1   3  14        0.93        1.66      1.22 o 
   2   3  14      163.34      188.88      3.01 o 
   3   3  14        9.49        5.36      1.32 o 
   4   3  14        0.81        3.36      1.17 o 
   5   3  14        9.95       16.04      1.91 o 
   6   3  14      809.50      756.91      7.97 o 
   7   3  14     1715.69     1741.82     24.83 o 
   8   3  14       90.18      103.62      5.66 o 
   9   3  14      442.69      431.24      6.62 o 
  10   3  14     1085.75     1112.84     15.20 o 
  11   3  14        8.03        7.03      1.88 o 
  12   3  14        6.99       12.27      4.88 o 
  13   3  14      220.01      224.57      7.61 o 
  14   3  14        0.46        3.55      3.58 o 
  15   3  14      166.90      149.75     13.00 o 
  16   3  14      138.88      145.73     14.70 o 
  17   3  14        1.47       -0.50      3.66 o 
  18   3  14        2.06       13.49      4.34 o 
   0   4  14        0.16        2.28      2.88 o 
   1   4  14      211.60      194.60      6.85 o 
   2   4  14      100.24      109.17      4.30 o 
   3   4  14       67.74       67.31      3.36 o 
   4   4  14      207.65      210.26      4.20 o 
   5   4  14      362.95      386.65      7.07 o 
   6   4  14     1083.68     1167.50     12.12 o 
   7   4  14      822.77      814.60      9.61 o 
   8   4  14      189.11      201.53      5.74 o 
   9   4  14        1.64        4.69      2.08 o 
  10   4  14       66.53       69.73      6.68 o 
  11   4  14      644.73      697.33     13.71 o 
  12   4  14       18.69       10.48      3.59 o 
  13   4  14        5.83        4.68      2.53 o 
  14   4  14       20.38       22.72      2.88 o 
  15   4  14       75.39       77.18      8.07 o 
  16   4  14      231.91      228.88     14.12 o 
  17   4  14      121.69      119.95     14.81 o 
   1   5  14        7.98        6.52      3.92 o 
   2   5  14      315.80      329.67      8.39 o 
   3   5  14        7.55        6.44      3.30 o 
   4   5  14       47.79       35.49      4.64 o 
   5   5  14      145.45      130.54      4.52 o 
   6   5  14       93.14       88.71      5.24 o 
   7   5  14       39.73       40.00      3.99 o 
   8   5  14      913.99      964.76     14.81 o 
   9   5  14      197.56      204.48      6.18 o 
  10   5  14      256.02      264.82      9.15 o 
  11   5  14     1815.23     1912.35     25.32 o 
  12   5  14       14.70        9.49      3.50 o 
  13   5  14        4.51        6.99      3.01 o 
  14   5  14     1099.56     1088.36     18.98 o 
  15   5  14      277.17      304.83     14.63 o 
  16   5  14      134.37      113.25     16.29 o 
   0   6  14      925.69      881.54     41.39 o 
   1   6  14        1.73        1.25      4.36 o 
   2   6  14      301.37      284.46     12.71 o 
   3   6  14       24.13       13.19      4.28 o 
   4   6  14      118.11      104.72     10.31 o 
   5   6  14      596.49      592.66     10.93 o 
   6   6  14        3.90        7.65      3.06 o 
   7   6  14        0.66        6.27      2.63 o 
   8   6  14      368.57      374.24     11.50 o 
   9   6  14      188.28      196.07      9.03 o 
  10   6  14      150.87      132.22      8.07 o 
  11   6  14      286.70      321.74     10.95 o 
  12   6  14      372.11      364.36     14.27 o 
  13   6  14      764.18      797.52     13.55 o 
  14   6  14      166.21      190.37     15.68 o 
  15   6  14       20.17       32.16      4.70 o 
   1   7  14      640.99      641.92     13.14 o 
   2   7  14      581.43      602.40     13.13 o 
   3   7  14      490.95      484.45     15.15 o 
   4   7  14       93.77       96.06      8.37 o 
   5   7  14       26.84       17.57      5.58 o 
   6   7  14      288.12      294.51     10.84 o 
   7   7  14       22.61       23.32      4.01 o 
   8   7  14       74.02       80.84     10.58 o 
   9   7  14      159.08      160.73      9.73 o 
  10   7  14       71.01       68.22      7.18 o 
  11   7  14      157.01      159.79     15.78 o 
  12   7  14      616.86      620.24     12.03 o 
  13   7  14      101.87      100.71     11.92 o 
   0   8  14      337.30      386.86     20.43 o 
   1   8  14      277.03      261.78     24.36 o 
   2   8  14      248.58      228.78     20.74 o 
   3   8  14      156.74      162.85     17.28 o 
   4   8  14      705.78      748.46     16.50 o 
   5   8  14        1.76        7.11      5.35 o 
   6   8  14       11.38       13.51      4.84 o 
   7   8  14      300.56      293.27     19.30 o 
   8   8  14       69.21       44.62      6.03 o 
   9   8  14      240.33      267.44     13.99 o 
  10   8  14      144.98      128.08     12.89 o 
  11   8  14      697.23      741.72     17.99 o 
   1   9  14        0.41        3.98      4.76 o 
   2   9  14       13.64       25.81      4.64 o 
   3   9  14     1651.53     1737.39     25.97 o 
   4   9  14      143.30      136.66     13.11 o 
   5   9  14      154.24      141.34     14.57 o 
   6   9  14      390.15      457.56     21.27 o 
   7   9  14        2.88       10.88      5.37 o 
   1   1  15      111.25      118.32     10.67 o 
   2   1  15      150.24      178.91      9.50 o 
   3   1  15     2200.69     2293.83     29.92 o 
   4   1  15      946.51      964.64     10.44 o 
   5   1  15       14.45       14.34      1.71 o 
   6   1  15      158.25      156.44      4.42 o 
   7   1  15      214.96      191.83      3.38 o 
   8   1  15      348.69      330.27      5.73 o 
   9   1  15      304.68      290.35      5.37 o 
  10   1  15       61.35       45.61      4.60 o 
  11   1  15       22.21        4.66      2.23 o 
  12   1  15      131.29      126.29      6.41 o 
  13   1  15       27.28       16.67      3.09 o 
  14   1  15       16.78       10.84      3.29 o 
  15   1  15      371.97      286.71     10.03 o 
  16   1  15      571.72      526.48     16.10 o 
  17   1  15       18.39       16.41      3.48 o 
  18   1  15       40.81       35.79      6.23 o 
   0   2  15      176.32      185.37      4.01 o 
   1   2  15        1.14        4.16      1.78 o 
   2   2  15      151.87      151.27      2.90 o 
   3   2  15      704.41      619.03      7.11 o 
   4   2  15       56.22       55.63      2.40 o 
   5   2  15      468.94      447.20      6.20 o 
   6   2  15     1981.13     2140.81     17.53 o 
   7   2  15      113.87      147.38      5.10 o 
   8   2  15      156.90      140.82      7.26 o 
   9   2  15       96.44       56.16      5.27 o 
  10   2  15      383.70      351.29      7.69 o 
  11   2  15      184.61      179.04      5.10 o 
  12   2  15      272.38      290.24      7.06 o 
  13   2  15        1.21        6.93      2.83 o 
  14   2  15       40.35       21.39      3.27 o 
  15   2  15       35.80       29.33      5.19 o 
  16   2  15      285.95      284.60     12.81 o 
  17   2  15       77.24       60.13      8.44 o 
  18   2  15       36.29       18.75      4.47 o 
   1   3  15       52.67       40.40      2.36 o 
   2   3  15       65.64       68.78      3.21 o 
   3   3  15      167.41      172.96      5.14 o 
   4   3  15      208.08      205.18      4.65 o 
   5   3  15      860.24      863.27      7.94 o 
   6   3  15      506.00      500.33      6.49 o 
   7   3  15     3229.41     3184.79     28.55 o 
   8   3  15       78.77       84.28      6.06 o 
   9   3  15      131.48      126.14      5.66 o 
  10   3  15      667.01      595.30      9.19 o 
  11   3  15      657.20      570.35      8.94 o 
  12   3  15       15.58       22.07      3.89 o 
  13   3  15      208.98      220.72      7.77 o 
  14   3  15      622.34      675.60     13.53 o 
  15   3  15        5.95        7.14      3.05 o 
  16   3  15       20.85       16.22      3.84 o 
  17   3  15        3.75        8.32      3.49 o 
   0   4  15      228.01      210.00      6.66 o 
   1   4  15       68.12       57.27      3.80 o 
   2   4  15       12.89        7.35      2.64 o 
   3   4  15      162.19      163.99      4.63 o 
   4   4  15      434.63      390.89     10.40 o 
   5   4  15      851.89      854.96     12.07 o 
   6   4  15      506.54      472.17      8.28 o 
   7   4  15       41.83       45.00      4.53 o 
   8   4  15      520.92      466.98     10.82 o 
   9   4  15     2715.48     2799.77     37.35 o 
  10   4  15      223.01      194.06      7.33 o 
  11   4  15        0.75        7.01      2.59 o 
  12   4  15      544.22      568.28     11.10 o 
  13   4  15       53.37       46.64      6.38 o 
  14   4  15       12.45       14.76      3.55 o 
  15   4  15       72.95       75.10      9.93 o 
  16   4  15       63.89       66.86      8.38 o 
   1   5  15      374.73      329.17      8.28 o 
   2   5  15       47.88       39.98      4.48 o 
   3   5  15        3.29        6.00      2.83 o 
   4   5  15        1.39        2.71      2.77 o 
   5   5  15     1481.48     1497.60     20.81 o 
   6   5  15      268.12      259.51      6.76 o 
   7   5  15      546.19      592.87      6.82 o 
   8   5  15     2163.38     2262.09     25.03 o 
   9   5  15      417.03      446.72      7.21 o 
  10   5  15      323.27      313.16      8.21 o 
  11   5  15      179.96      211.29      9.26 o 
  12   5  15       96.41      100.93     11.35 o 
  13   5  15       25.59       23.19      3.59 o 
  14   5  15      112.93       90.41     11.10 o 
  15   5  15      164.21      151.34     15.62 o 
   0   6  15     1479.07     1439.80     32.53 o 
   1   6  15       20.80        9.31      3.74 o 
   2   6  15      301.96      259.19      9.29 o 
   3   6  15       34.62       54.08      6.78 o 
   4   6  15        8.41       10.48      4.02 o 
   5   6  15      599.95      544.76     13.51 o 
   6   6  15        1.34        5.02      2.86 o 
   7   6  15      611.64      673.94     10.83 o 
   8   6  15        0.00        5.64      3.82 o 
   9   6  15      131.36      137.19     13.77 o 
  10   6  15      182.61      189.54     15.08 o 
  11   6  15       55.38       55.25      6.89 o 
  12   6  15        3.88        4.36      4.24 o 
  13   6  15      922.94     1052.53     19.33 o 
  14   6  15        0.24        7.65      4.69 o 
   1   7  15      891.69      880.49     17.75 o 
   2   7  15      486.84      439.86     14.50 o 
   3   7  15      371.46      357.47     12.79 o 
   4   7  15       21.32       22.68      4.42 o 
   5   7  15       22.81       27.24      5.61 o 
   6   7  15      747.96      765.52     15.15 o 
   7   7  15      274.56      287.09     13.58 o 
   8   7  15       11.32       15.18      2.71 o 
   9   7  15       45.93       43.66      6.34 o 
  10   7  15      162.74      172.81     16.94 o 
  11   7  15       50.78       44.80      4.55 o 
  12   7  15      653.40      662.77     15.48 o 
   0   8  15       12.24       30.12      8.07 o 
   1   8  15      234.74      196.84     18.67 o 
   2   8  15       24.57       17.93      6.08 o 
   3   8  15        0.20       11.25      5.09 o 
   4   8  15      112.70      108.08     10.48 o 
   5   8  15      159.77      144.64     14.77 o 
   6   8  15      231.31      212.87     13.21 o 
   7   8  15       90.71       80.27     11.53 o 
   8   8  15      604.32      678.45     17.06 o 
   9   8  15       12.86       19.33      3.57 o 
  10   8  15        6.06       10.45      3.55 o 
   1   9  15      263.67      229.50     21.45 o 
   2   9  15        3.89        8.64      6.07 o 
   3   9  15      187.93      183.07     17.78 o 
   4   9  15       25.43       24.37      4.86 o 
   5   9  15       62.80       44.21      6.61 o 
   6   9  15        3.09       19.29      5.35 o 
   0   0  16       11.85       32.30     12.45 o 
   1   0  16     3750.60     3899.62     40.95 o 
   2   0  16    13479.08    12992.43    262.89 o 
   3   0  16      347.59      357.14     16.87 o 
   4   0  16     1328.75     1306.64     23.83 o 
   5   0  16       17.05       17.18      2.94 o 
   6   0  16       18.53       24.07      2.89 o 
   7   0  16      139.66      120.61      4.97 o 
   8   0  16       82.67       76.38      6.97 o 
   9   0  16        7.13        4.19      2.44 o 
  10   0  16      234.27      236.26      8.65 o 
  11   0  16      691.65      558.66     16.71 o 
  12   0  16      666.89      595.36     17.93 o 
  13   0  16        1.43        9.02      2.64 o 
  14   0  16        1.62        6.82      3.78 o 
  15   0  16      163.03      159.00     12.76 o 
  16   0  16        0.02        1.65      4.75 o 
  17   0  16      613.41      570.59     20.17 o 
   1   1  16       18.74       24.36      4.08 o 
   2   1  16      474.29      443.63     10.62 o 
   3   1  16     7202.04     7250.81     94.33 o 
   4   1  16      943.54      962.30     12.19 o 
   5   1  16       19.51       12.44      1.76 o 
   6   1  16      692.02      648.48      7.41 o 
   7   1  16      285.87      225.28      6.14 o 
   8   1  16     1927.30     1908.35     21.32 o 
   9   1  16       59.25       32.88      3.27 o 
  10   1  16      214.29      209.49      5.32 o 
  11   1  16       53.19       85.36      4.24 o 
  12   1  16      661.90      552.64     11.83 o 
  13   1  16      346.15      323.68      6.99 o 
  14   1  16       19.71       14.28      3.22 o 
  15   1  16        5.63        4.62      3.63 o 
  16   1  16      111.94       77.80      8.90 o 
  17   1  16      135.99      122.98     14.75 o 
   0   2  16     2593.40     2690.72     41.04 o 
   1   2  16        2.02        7.14      3.11 o 
   2   2  16     4420.42     4616.76     39.92 o 
   3   2  16      403.70      408.27      6.41 o 
   4   2  16       71.12       73.58      2.62 o 
   5   2  16     1475.05     1459.75     12.76 o 
   6   2  16      559.94      605.00      7.86 o 
   7   2  16      356.68      356.41      6.71 o 
   8   2  16      269.01      234.68      5.34 o 
   9   2  16       81.40      131.34      5.67 o 
  10   2  16      584.56      542.37      8.14 o 
  11   2  16        4.60        3.43      2.55 o 
  12   2  16      454.43      439.81      5.08 o 
  13   2  16      419.35      360.35      5.97 o 
  14   2  16      105.56       96.95     11.54 o 
  15   2  16      137.59      119.56     10.35 o 
  16   2  16      316.72      311.84     12.99 o 
  17   2  16        6.72       11.19      2.83 o 
   1   3  16      199.54      190.00      5.62 o 
   2   3  16        0.30        3.73      1.14 o 
   3   3  16      402.77      408.14      6.83 o 
   4   3  16      450.91      555.56      8.36 o 
   5   3  16     3021.10     2966.95     28.50 o 
   6   3  16      409.34      416.89      7.44 o 
   7   3  16      100.43       62.35      5.74 o 
   8   3  16       64.39       82.19      5.12 o 
   9   3  16      163.06      175.42      4.95 o 
  10   3  16      106.47       85.35      8.24 o 
  11   3  16      281.94      227.97      8.43 o 
  12   3  16       31.36       23.12      3.41 o 
  13   3  16       27.88       26.32      5.25 o 
  14   3  16       25.25       21.99      4.95 o 
  15   3  16      166.81      187.78      7.91 o 
  16   3  16      121.99      169.73     10.89 o 
   0   4  16      741.43      761.72     17.10 o 
   1   4  16       69.16       68.48      6.00 o 
   2   4  16        2.15        6.52      3.04 o 
   3   4  16     1019.30      978.79     14.05 o 
   4   4  16      162.23      170.38      7.37 o 
   5   4  16       57.35       67.95      5.73 o 
   6   4  16       71.13       27.05      2.91 o 
   7   4  16     1581.91     1656.30     20.49 o 
   8   4  16      232.84      240.12      8.97 o 
   9   4  16     1684.69     1720.66     21.46 o 
  10   4  16        4.77        5.88      3.82 o 
  11   4  16      150.72      117.56     12.14 o 
  12   4  16      288.87      283.18      9.13 o 
  13   4  16       58.30       56.42      6.33 o 
  14   4  16       52.69       36.15      5.08 o 
  15   4  16      304.49      375.93     12.69 o 
   1   5  16      498.63      405.86      8.76 o 
   2   5  16      492.08      455.84      7.30 o 
   3   5  16      741.91      770.37     12.64 o 
   4   5  16       25.75       33.21      3.94 o 
   5   5  16      196.86      190.10      7.39 o 
   6   5  16       16.17       29.25      3.45 o 
   7   5  16      354.34      356.12      5.52 o 
   8   5  16     1883.69     2016.91     25.64 o 
   9   5  16      447.65      484.60      8.89 o 
  10   5  16      606.49      671.27     14.07 o 
  11   5  16      544.24      559.27     10.76 o 
  12   5  16      315.23      305.78      9.61 o 
  13   5  16       10.28       13.77      3.42 o 
  14   5  16      411.90      455.20     11.81 o 
   0   6  16        3.43       10.53      4.11 o 
   1   6  16      126.18      138.91      9.45 o 
   2   6  16      690.55      591.94     10.62 o 
   3   6  16      273.43      250.71     10.61 o 
   4   6  16      525.26      520.48      7.48 o 
   5   6  16       79.61       55.30      6.26 o 
   6   6  16       64.25       57.87      6.36 o 
   7   6  16       40.66       42.46      5.17 o 
   8   6  16      729.24      780.50     14.54 o 
   9   6  16       63.66       67.18      7.42 o 
  10   6  16       41.04       28.60      4.61 o 
  11   6  16      307.70      331.93      9.57 o 
  12   6  16      351.54      403.75     12.11 o 
  13   6  16       55.79       45.49      6.36 o 
   1   7  16      315.06      289.86     15.93 o 
   2   7  16       34.76       43.81      5.65 o 
   3   7  16      151.73      117.31     12.28 o 
   4   7  16       25.59       37.63      5.18 o 
   5   7  16       28.17       25.36      5.45 o 
   6   7  16      137.25      142.14     14.83 o 
   7   7  16       41.76       54.74      7.69 o 
   8   7  16       71.76       51.12      6.78 o 
   9   7  16        3.00        6.40      3.63 o 
  10   7  16      354.03      379.45     13.30 o 
  11   7  16       13.28        8.31      5.51 o 
   0   8  16     1495.83     1541.78     36.83 o 
   1   8  16      609.97      615.12     15.18 o 
   2   8  16      532.03      531.34     13.97 o 
   3   8  16       57.34       62.74      7.38 o 
   4   8  16       85.99       88.30      9.33 o 
   5   8  16      524.12      538.65     20.66 o 
   6   8  16       30.72       28.57      5.15 o 
   7   8  16        3.55        8.67      3.50 o 
   8   8  16        0.01        7.29      4.17 o 
   1   9  16      307.60      289.25     16.00 o 
   2   9  16      427.55      418.18     15.07 o 
   3   9  16      250.92      265.27     22.94 o 
   1   1  17    12825.60    12933.36    232.43 o 
   2   1  17     1394.08     1469.30     23.77 o 
   3   1  17       27.52       35.60      4.55 o 
   4   1  17     1039.34     1088.15     16.35 o 
   5   1  17      251.81      252.56      6.44 o 
   6   1  17      274.27      260.70      5.53 o 
   7   1  17       45.70       47.22      4.11 o 
   8   1  17        9.93       10.18      1.89 o 
   9   1  17      117.19       86.11      4.90 o 
  10   1  17        8.53       11.43      2.10 o 
  11   1  17        3.12        2.68      2.80 o 
  12   1  17      300.58      258.96      8.09 o 
  13   1  17        6.38       12.05      3.21 o 
  14   1  17        2.09        5.68      2.71 o 
  15   1  17       59.67       71.12      9.20 o 
  16   1  17        1.09        5.21      2.99 o 
   0   2  17       51.56       62.35     10.12 o 
   1   2  17      461.07      448.77      9.16 o 
   2   2  17      239.46      235.72     12.05 o 
   3   2  17     2529.06     2668.67     27.82 o 
   4   2  17      772.37      815.03     16.76 o 
   5   2  17     4415.20     4585.09     57.89 o 
   6   2  17       89.88       80.10      5.54 o 
   7   2  17      170.41      139.64      5.14 o 
   8   2  17        0.12        1.11      1.84 o 
   9   2  17       28.27       10.37      2.69 o 
  10   2  17        6.10        6.38      2.30 o 
  11   2  17        6.25        7.33      2.20 o 
  12   2  17       33.58       31.99      4.87 o 
  13   2  17      132.38      134.28      9.95 o 
  14   2  17       24.24       27.35      4.02 o 
  15   2  17      267.32      214.70      7.88 o 
  16   2  17      144.93      126.05     13.60 o 
   1   3  17     1680.75     1737.80     19.06 o 
   2   3  17       33.94       26.39      3.46 o 
   3   3  17        3.66        4.02      2.71 o 
   4   3  17       86.46       57.74      6.14 o 
   5   3  17     8517.09     8420.36    146.73 o 
   6   3  17        0.12        2.30      2.10 o 
   7   3  17      441.43      442.28      7.17 o 
   8   3  17     1473.23     1495.24     17.76 o 
   9   3  17     1371.28     1367.82     19.08 o 
  10   3  17        0.11        7.86      2.75 o 
  11   3  17      109.11      107.54      9.14 o 
  12   3  17       84.46       62.59      7.37 o 
  13   3  17       31.17       21.46      3.92 o 
  14   3  17       55.78       48.86      6.29 o 
  15   3  17       96.92       94.22     12.06 o 
   0   4  17      433.76      378.64     14.03 o 
   1   4  17      206.45      198.33      6.95 o 
   2   4  17      402.87      385.23     10.55 o 
   3   4  17      120.01      145.22      8.85 o 
   4   4  17       84.83       62.41      6.37 o 
   5   4  17      535.46      444.32      7.08 o 
   6   4  17       10.99       17.05      3.91 o 
   7   4  17      412.18      444.26      8.05 o 
   8   4  17       61.73       60.25      6.06 o 
   9   4  17      630.60      565.64      9.38 o 
  10   4  17       24.65       18.07      2.83 o 
  11   4  17      207.18      217.96      7.54 o 
  12   4  17       17.11       10.99      3.32 o 
  13   4  17        7.76       13.78      3.01 o 
  14   4  17       30.04       18.68      5.03 o 
   1   5  17      270.52      238.84      7.92 o 
   2   5  17      107.39       88.88      7.22 o 
   3   5  17     1415.22     1314.74     22.40 o 
   4   5  17       51.44       54.60      5.22 o 
   5   5  17      740.04      764.34     13.30 o 
   6   5  17       44.09       35.02      4.75 o 
   7   5  17     1887.83     1772.01     24.91 o 
   8   5  17       81.98       76.53      7.77 o 
   9   5  17      132.23      116.17      9.29 o 
  10   5  17       64.89       51.00      5.58 o 
  11   5  17      111.81      100.99     11.20 o 
  12   5  17        0.35        3.00      2.45 o 
  13   5  17      281.54      294.95     14.68 o 
   0   6  17       58.03       58.79      7.50 o 
   1   6  17      432.78      405.01      7.83 o 
   2   6  17      194.99      165.88      9.89 o 
   3   6  17      381.68      402.43     14.24 o 
   4   6  17      295.10      286.22     10.42 o 
   5   6  17       69.38       61.47      6.99 o 
   6   6  17        5.43        4.15      3.50 o 
   7   6  17      172.32      141.30     14.69 o 
   8   6  17       43.14       38.44      5.36 o 
   9   6  17      344.47      371.18      7.40 o 
  10   6  17       51.25       43.79      7.26 o 
  11   6  17       95.68      129.49     14.58 o 
  12   6  17        1.05        7.15      3.90 o 
   1   7  17      692.15      726.29     15.31 o 
   2   7  17        1.03        8.54      4.89 o 
   3   7  17      596.48      557.39     14.74 o 
   4   7  17      193.57      182.38     16.88 o 
   5   7  17       17.60       33.67      5.48 o 
   6   7  17      240.94      253.52     12.37 o 
   7   7  17      112.30       83.85     10.30 o 
   8   7  17      239.53      300.82     21.13 o 
   9   7  17      238.01      299.70     14.45 o 
  10   7  17      121.21      117.57     13.39 o 
   0   8  17        0.05        5.63      8.57 o 
   1   8  17      157.02      142.15     16.30 o 
   2   8  17        1.41       11.91      6.36 o 
   3   8  17       12.75       17.12      5.49 o 
   4   8  17       68.38       67.10     10.11 o 
   5   8  17       96.43       95.53     12.03 o 
   6   8  17        3.50        8.02      5.91 o 
   0   0  18    18407.28    18157.80    339.64 o 
   1   0  18      579.16      596.08     28.01 o 
   2   0  18     7530.72     8079.34    150.56 o 
   3   0  18     3048.66     3242.80     62.80 o 
   4   0  18       16.59        8.65      5.08 o 
   5   0  18     1155.79     1178.82     25.40 o 
   6   0  18      327.20      301.97     25.77 o 
   7   0  18     2712.67     2854.81     59.27 o 
   8   0  18      112.65      111.76     15.92 o 
   9   0  18      380.83      425.81     19.28 o 
  10   0  18       10.96       10.05      5.47 o 
  11   0  18        3.28        7.20      7.55 o 
  12   0  18      223.83      254.27     25.63 o 
  13   0  18       47.18       46.15     10.70 o 
  14   0  18        7.51        6.96      6.17 o 
  15   0  18       28.93       18.18     10.82 o 
   1   1  18     2253.62     2430.85     36.56 o 
   2   1  18     1405.78     1436.18     22.17 o 
   3   1  18     1401.73     1413.85     21.95 o 
   4   1  18      520.62      514.31     13.73 o 
   5   1  18     2581.73     2789.46     38.33 o 
   6   1  18       33.25       34.90      4.19 o 
   7   1  18       24.31        8.03      2.64 o 
   8   1  18      639.58      579.36      9.41 o 
   9   1  18      207.52      185.53      8.68 o 
  10   1  18       11.55        8.19      3.08 o 
  11   1  18       48.66       23.46      6.17 o 
  12   1  18     1178.05     1212.46     26.58 o 
  13   1  18       15.27        8.23      4.92 o 
  14   1  18      110.76       79.33     13.62 o 
  15   1  18      227.73      179.76     34.94 o 
   0   2  18     2259.02     2311.17     45.52 o 
   1   2  18     1098.21     1099.37     17.45 o 
   2   2  18     3588.17     3886.97     53.67 o 
   3   2  18     1161.33     1132.57     17.89 o 
   4   2  18      116.71      131.09      8.99 o 
   5   2  18      497.35      540.23     10.45 o 
   6   2  18       15.46        2.64      3.65 o 
   7   2  18      262.23      271.51     10.37 o 
   8   2  18     1087.63     1084.08     15.54 o 
   9   2  18      870.30      776.16     16.90 o 
  10   2  18       11.52        6.72      3.07 o 
  11   2  18        0.23        2.53      2.71 o 
  12   2  18       80.44       85.38     11.80 o 
  13   2  18       70.16       59.38     11.54 o 
  14   2  18       18.51       15.41      7.81 o 
  15   2  18        1.58        4.75      6.49 o 
   1   3  18      726.94      822.00     19.48 o 
   2   3  18       79.79       88.82      6.79 o 
   3   3  18      795.65      838.55     14.70 o 
   4   3  18     1071.63     1105.93     18.08 o 
   5   3  18      153.90      151.07     16.19 o 
   6   3  18      665.52      740.00     15.53 o 
   7   3  18        4.25        9.68      2.30 o 
   8   3  18      275.00      228.61      9.73 o 
   9   3  18       18.65       36.67      5.94 o 
  10   3  18      284.00      292.67     20.23 o 
  11   3  18        2.00        4.18      5.32 o 
  12   3  18      845.30      810.69     25.05 o 
  13   3  18       18.33       14.21      7.89 o 
  14   3  18       27.01       22.02      7.86 o 
   0   4  18      232.85      241.60     11.53 o 
   1   4  18      235.17      227.94     10.00 o 
   2   4  18      108.75       84.68      7.59 o 
   3   4  18     1232.87     1202.74     20.46 o 
   4   4  18        8.48        4.91      2.96 o 
   5   4  18       64.13       43.32      5.19 o 
   6   4  18       22.42       40.44      4.71 o 
   7   4  18        5.13        8.08      3.76 o 
   8   4  18     1428.84     1420.86     24.80 o 
   9   4  18      533.12      501.36     15.66 o 
  10   4  18        0.04        6.13      4.01 o 
  11   4  18        7.03       12.15      5.52 o 
  12   4  18      150.49      155.86      9.84 o 
  13   4  18       37.30       33.80      8.38 o 
   1   5  18      454.44      472.11      6.92 o 
   2   5  18       23.96       22.92      3.30 o 
   3   5  18     1054.93      958.37     16.20 o 
   4   5  18      392.57      354.65     18.88 o 
   5   5  18      815.57      829.62     17.07 o 
   6   5  18      194.89      224.05     12.35 o 
   7   5  18      130.07       98.39     10.64 o 
   8   5  18      301.50      361.21     22.18 o 
   9   5  18      125.14      124.33     16.02 o 
  10   5  18       16.56       16.03      3.65 o 
  11   5  18       37.63       45.46      8.05 o 
  12   5  18      588.93      686.49     20.26 o 
   0   6  18       24.12       23.41      6.24 o 
   1   6  18        2.82        1.37      3.51 o 
   2   6  18      374.75      367.81     12.87 o 
   3   6  18      384.22      367.13     12.91 o 
   4   6  18       80.03       49.89      6.78 o 
   5   6  18      521.89      526.37     16.03 o 
   6   6  18        4.11        4.39      7.21 o 
   7   6  18       31.11       35.15      5.75 o 
   8   6  18        4.85        6.41      6.52 o 
   9   6  18       26.50       24.36      5.54 o 
  10   6  18        8.63       14.49      6.33 o 
   1   7  18       11.65        5.91      4.83 o 
   2   7  18        1.15        5.56      4.65 o 
   3   7  18      171.14      180.73     16.64 o 
   4   7  18      442.88      489.30     16.98 o 
   5   7  18       78.00       64.63     10.64 o 
   6   7  18      178.44      176.53     23.91 o 
   7   7  18       56.29       49.44     10.77 o 
   8   7  18      149.48       91.97     15.00 o 
   0   8  18        9.96       22.53      5.56 o 
   1   8  18      118.68      129.78     15.82 o 
   2   8  18      184.44      157.39     17.46 o 
   3   8  18        7.43       15.15      4.74 o 
   1   1  19     2476.37     2688.40     40.43 o 
   2   1  19        6.82        8.58      3.70 o 
   3   1  19      766.06      727.68     12.51 o 
   4   1  19      111.42      116.40     10.74 o 
   5   1  19      116.87       99.09      8.64 o 
   6   1  19      258.86      252.70      8.06 o 
   7   1  19       44.09       62.01      5.76 o 
   8   1  19      112.36      100.56      9.36 o 
   9   1  19        4.94        5.82      3.87 o 
  10   1  19        0.09        5.84      5.02 o 
  11   1  19       77.53       39.69      7.81 o 
  12   1  19      264.57      287.99     28.08 o 
  13   1  19       32.90        8.92      5.92 o 
  14   1  19       12.75        3.95      7.03 o 
   0   2  19      248.67      266.77      9.22 o 
   1   2  19      115.05      121.34     10.79 o 
   2   2  19     1126.25     1126.64     18.98 o 
   3   2  19       46.42       45.93      4.94 o 
   4   2  19     1416.19     1465.90     26.70 o 
   5   2  19      370.29      352.82     11.40 o 
   6   2  19      225.15      189.51     13.89 o 
   7   2  19       73.16       63.65      7.75 o 
   8   2  19       41.45       45.72      5.74 o 
   9   2  19       36.64       12.22      2.91 o 
  10   2  19      167.92      154.46      9.71 o 
  11   2  19      116.86      144.07     22.99 o 
  12   2  19        3.97       -0.74      7.81 o 
  13   2  19      244.21      212.13     30.79 o 
  14   2  19        0.97        6.91      6.72 o 
   1   3  19      176.66      150.92     12.69 o 
   2   3  19       59.50       63.76      6.09 o 
   3   3  19     1150.12     1131.06     17.45 o 
   4   3  19      132.08      134.44     13.67 o 
   5   3  19       65.43       73.04      8.77 o 
   6   3  19     1896.02     2021.90     28.24 o 
   7   3  19     1736.89     1584.23     22.82 o 
   8   3  19      188.41      187.36     11.21 o 
   9   3  19      457.26      470.02     12.37 o 
  10   3  19      110.17      145.80     18.16 o 
  11   3  19       37.77       24.65      5.11 o 
  12   3  19       24.27       24.99      7.14 o 
  13   3  19       83.33       75.84     15.40 o 
   0   4  19       56.69       64.10      8.78 o 
   1   4  19      111.70      112.52     10.46 o 
   2   4  19      163.43      143.21     14.01 o 
   3   4  19       14.30       19.16      4.65 o 
   4   4  19      464.14      482.43      9.52 o 
   5   4  19      735.00      789.16     21.99 o 
   6   4  19      536.29      552.81     13.92 o 
   7   4  19      641.22      577.01     15.65 o 
   8   4  19       25.53       20.59      8.87 o 
   9   4  19      785.00      873.96     19.01 o 
  10   4  19      100.52      102.54     12.80 o 
  11   4  19       31.74       39.27      7.18 o 
  12   4  19        2.93        1.62      5.85 o 
   1   5  19       57.77       54.77      6.65 o 
   2   5  19       75.45       87.70     10.58 o 
   3   5  19        0.47       -1.69      5.34 o 
   4   5  19      198.81      209.35     11.52 o 
   5   5  19     2230.38     2267.97     39.03 o 
   6   5  19       13.98       12.09      5.53 o 
   7   5  19       36.17       27.74      5.14 o 
   8   5  19      387.27      415.06     12.58 o 
   9   5  19      134.57       97.00     14.70 o 
  10   5  19      366.84      391.22     14.48 o 
  11   5  19        1.68       -4.67      6.43 o 
   0   6  19      745.15      823.97     42.02 o 
   1   6  19       91.45       73.75      9.91 o 
   2   6  19       12.49       18.85      5.54 o 
   3   6  19       14.96       12.58      4.54 o 
   4   6  19      127.61      130.29     13.95 o 
   5   6  19      252.89      229.02     12.46 o 
   6   6  19       88.43       72.91      8.53 o 
   7   6  19      214.94      263.95     17.10 o 
   8   6  19       34.45       37.81      7.23 o 
   9   6  19      374.47      395.72     16.32 o 
   1   7  19     1656.40     1700.95     46.26 o 
   2   7  19       18.22       21.52      5.48 o 
   3   7  19        4.16       13.16      4.23 o 
   4   7  19       88.31      103.18     13.48 o 
   5   7  19      179.80      151.00     24.04 o 
   6   7  19      111.28      109.43     16.54 o 
   0   0  20      105.68       99.91     21.61 o 
   1   0  20       41.08       31.24      6.88 o 
   2   0  20      269.44      264.25     16.52 o 
   3   0  20        9.61       12.12      4.12 o 
   4   0  20      108.17      110.74     14.10 o 
   5   0  20        3.88        8.49      4.09 o 
   6   0  20      140.68      127.16     16.32 o 
   7   0  20       53.38       62.86     10.01 o 
   8   0  20        7.84       11.95      4.22 o 
   9   0  20      331.17      250.54     20.53 o 
  10   0  20      750.51      779.01     24.88 o 
  11   0  20       83.48      121.30     22.18 o 
  12   0  20      367.66      392.72     14.57 o 
  13   0  20       37.91        1.60      9.10 o 
   1   1  20       34.26       27.85      4.51 o 
   2   1  20        1.03        9.45      3.53 o 
   3   1  20      132.31      140.20     13.55 o 
   4   1  20       85.04       91.92      9.49 o 
   5   1  20      286.85      267.67      8.34 o 
   6   1  20      123.03      133.66      9.83 o 
   7   1  20      156.04      138.45      7.88 o 
   8   1  20      114.71      105.01     10.84 o 
   9   1  20        0.25        6.01      3.63 o 
  10   1  20      265.76      175.51     22.90 o 
  11   1  20       79.60       59.37      9.94 o 
  12   1  20      140.18      107.39     17.78 o 
  13   1  20        3.24        5.00      5.76 o 
   0   2  20       52.08       64.07      8.57 o 
   1   2  20       47.28       41.51      4.35 o 
   2   2  20      111.45      119.65     12.51 o 
   3   2  20      511.02      514.15      8.61 o 
   4   2  20      632.24      660.46     14.11 o 
   5   2  20      284.17      292.49      8.51 o 
   6   2  20        0.03        3.57      2.90 o 
   7   2  20      605.93      630.29     13.19 o 
   8   2  20        1.32        4.13      3.70 o 
   9   2  20       30.08       25.15      4.11 o 
  10   2  20       85.31       84.35     11.23 o 
  11   2  20      765.44      735.85     17.67 o 
  12   2  20        0.24        4.63      5.51 o 
  13   2  20      161.21      137.05     24.85 o 
   1   3  20      154.91      155.27     11.64 o 
   2   3  20      453.88      454.44      8.87 o 
   3   3  20      384.80      363.23      8.61 o 
   4   3  20      283.03      308.71      8.13 o 
   5   3  20       78.48       83.15      7.95 o 
   6   3  20      155.25      147.15     12.66 o 
   7   3  20       83.02       69.38      9.26 o 
   8   3  20        2.77        2.54      5.93 o 
   9   3  20      117.71      103.59     12.39 o 
  10   3  20        0.19        4.86      6.00 o 
  11   3  20      257.05      291.14     26.03 o 
  12   3  20      112.17       94.85     12.55 o 
   0   4  20      334.86      335.57     15.82 o 
   1   4  20      182.00      180.33      8.14 o 
   2   4  20      407.43      424.41     11.14 o 
   3   4  20        5.63       15.72      3.84 o 
   4   4  20      150.32      146.35      9.36 o 
   5   4  20      708.76      737.21     15.60 o 
   6   4  20       22.93       20.99      5.58 o 
   7   4  20       70.83       60.84      8.11 o 
   8   4  20      188.46      203.69     20.86 o 
   9   4  20        2.39        5.93      5.28 o 
  10   4  20        9.39        5.81      4.39 o 
  11   4  20        5.20       -2.47      6.99 o 
   1   5  20       36.43       29.65      4.17 o 
   2   5  20       16.71       20.80      4.08 o 
   3   5  20      301.44      313.25     14.26 o 
   4   5  20       12.37       12.47      4.42 o 
   5   5  20        0.74       -0.96      4.24 o 
   6   5  20       40.66       39.21      6.72 o 
   7   5  20       55.11       40.88      5.99 o 
   8   5  20       99.64       74.49     10.99 o 
   9   5  20       38.23       32.89      7.78 o 
   0   6  20      509.03      580.61     21.07 o 
   1   6  20      319.93      317.93     20.90 o 
   2   6  20        0.96        4.67      4.92 o 
   3   6  20      567.51      542.19     24.14 o 
   4   6  20      131.34      107.90     12.08 o 
   5   6  20      292.74      364.03     17.60 o 
   6   6  20        4.14       -0.49      6.93 o 
   7   6  20       34.23       31.10      6.01 o 
   1   7  20      219.43      180.39     23.65 o 
   1   1  21        8.94       10.30      4.48 o 
   2   1  21        0.33       -0.41      4.18 o 
   3   1  21      144.79      121.77     12.37 o 
   4   1  21        0.57        7.40      2.78 o 
   5   1  21        0.08        0.96      5.00 o 
   6   1  21      276.53      267.20     11.61 o 
   7   1  21      101.66       80.68      8.95 o 
   8   1  21        0.88        2.82      4.18 o 
   9   1  21        0.27        6.16      4.96 o 
  10   1  21       28.44       20.20      6.19 o 
  11   1  21       20.31       13.70      8.68 o 
  12   1  21        5.65        3.99      6.84 o 
   0   2  21        2.43        1.36      5.28 o 
   1   2  21      188.89      172.80     18.40 o 
   2   2  21      123.20      127.03     11.12 o 
   3   2  21       88.80      107.89      9.79 o 
   4   2  21        4.12        7.63      2.59 o 
   5   2  21       18.63        9.81      3.85 o 
   6   2  21        8.56       14.21      2.95 o 
   7   2  21       11.39       12.32      3.31 o 
   8   2  21       21.64       21.03      4.16 o 
   9   2  21       28.37       32.42      6.37 o 
  10   2  21      329.63      352.15     14.69 o 
  11   2  21      157.31      127.65     22.07 o 
   1   3  21        0.04        6.34      3.60 o 
   2   3  21      109.93      116.16     11.62 o 
   3   3  21      270.92      287.31      8.73 o 
   4   3  21        0.17        8.34      4.24 o 
   5   3  21       11.28       11.32      3.49 o 
   6   3  21        4.57        9.00      3.92 o 
   7   3  21      210.44      198.37     11.34 o 
   8   3  21      106.78       82.45     12.96 o 
   9   3  21      179.18      185.57     13.18 o 
  10   3  21      367.32      390.66     17.52 o 
   0   4  21      194.50      240.95     14.16 o 
   1   4  21        0.21        5.02      3.18 o 
   2   4  21      135.44      133.15     12.62 o 
   3   4  21        2.50        8.41      3.38 o 
   4   4  21        1.44        5.69      3.54 o 
   5   4  21       81.00       66.66      6.95 o 
   6   4  21       12.56       10.87      4.90 o 
   7   4  21      285.77      309.07     17.10 o 
   8   4  21      264.17      283.28     16.17 o 
   9   4  21      108.90      109.57     11.20 o 
   1   5  21        4.11       15.13      3.94 o 
   2   5  21       17.78       11.73      4.42 o 
   3   5  21       90.78       77.51      9.51 o 
   4   5  21        3.25       13.78      3.91 o 
   5   5  21      167.85      149.09     18.03 o 
   6   5  21      260.05      261.32     19.71 o 
   7   5  21       58.58       40.81      6.35 o 
   0   6  21        4.70       10.98      5.84 o 
   1   6  21      129.74      122.63     15.41 o 
   2   6  21       60.37       60.71      9.22 o 
   3   6  21      175.26      140.47     16.20 o 
   0   0  22       22.14       16.38      9.95 o 
   1   0  22      162.94      201.68     14.07 o 
   2   0  22      480.80      484.63     14.59 o 
   3   0  22       35.79       26.21      6.16 o 
   4   0  22       24.08       20.46      6.26 o 
   5   0  22       89.72       76.18      8.69 o 
   6   0  22      281.90      332.71     12.34 o 
   7   0  22        3.21        7.88      5.31 o 
   8   0  22        2.79       -0.40      5.86 o 
   9   0  22       48.11       42.67     13.32 o 
  10   0  22       47.78       27.07     10.73 o 
   1   1  22      215.17      238.48      9.14 o 
   2   1  22      161.48      180.00     11.33 o 
   3   1  22       14.19       13.25      2.74 o 
   4   1  22      152.12      153.27     15.70 o 
   5   1  22      188.17      177.80      9.99 o 
   6   1  22       65.45       69.62      7.71 o 
   7   1  22        5.98       10.61      3.86 o 
   8   1  22        8.99       11.11      3.52 o 
   9   1  22       52.08       71.47      9.98 o 
  10   1  22       22.21       21.64      5.83 o 
   0   2  22      759.39      774.35     20.93 o 
   1   2  22       30.08       24.54      5.19 o 
   2   2  22       30.16       28.71      4.86 o 
   3   2  22       58.20       47.97      5.99 o 
   4   2  22       26.43       26.35      3.83 o 
   5   2  22       19.54       15.09      3.31 o 
   6   2  22        1.72        0.54      3.25 o 
   7   2  22      127.90      107.96     12.47 o 
   8   2  22      167.69      159.16     15.23 o 
   9   2  22      169.64      162.42     25.08 o 
   1   3  22       87.10       79.46      9.31 o 
   2   3  22       27.47       27.64      4.83 o 
   3   3  22       32.87       29.06      4.50 o 
   4   3  22       92.05       68.53      7.44 o 
   5   3  22       28.22       23.10      4.86 o 
   6   3  22        5.86        3.33      4.73 o 
   7   3  22      130.07       99.80     12.51 o 
   8   3  22       20.76       15.73      7.33 o 
   0   4  22       45.00       42.83      8.32 o 
   1   4  22       67.86       71.39      9.07 o 
   2   4  22       15.50       20.25      4.06 o 
   3   4  22      250.40      297.15     18.59 o 
   4   4  22        5.71        9.54      4.03 o 
   5   4  22        3.78        4.27      5.05 o 
   6   4  22        1.25        8.16      5.85 o 
   7   4  22      161.45      152.35     18.24 o 
   1   5  22      105.70       77.27     10.65 o 
   2   5  22        4.93        6.29      4.36 o 
   3   5  22       13.51       13.38      3.73 o 
   4   5  22       66.05       49.46      9.06 o 
   1   1  23       58.14       52.60      6.82 o 
   2   1  23      143.92      131.21     14.73 o 
   3   1  23      211.43      178.80     14.52 o 
   4   1  23      222.65      217.63     14.75 o 
   5   1  23      325.27      370.94     10.60 o 
   6   1  23        2.93        2.23      2.86 o 
   7   1  23        6.54       14.20      2.66 o 
   8   1  23       20.74       15.83      5.86 o 
   0   2  23       16.27       19.38      7.35 o 
   1   2  23      219.79      246.28     12.73 o 
   2   2  23       17.45       17.86      3.51 o 
   3   2  23       80.05       87.77      8.71 o 
   4   2  23       22.80       12.97      4.17 o 
   5   2  23      364.02      412.74     13.94 o 
   6   2  23       29.39       24.14      5.89 o 
   7   2  23       12.58       22.42      4.90 o 
   1   3  23       66.60       79.32      8.63 o 
   2   3  23        7.40        8.62      4.55 o 
   3   3  23      179.49      157.87     14.60 o 
   4   3  23       93.19       73.94     11.87 o 
   5   3  23        8.29       15.34      5.64 o 
   6   3  23       13.13       17.57      4.42 o 
   0   4  23       31.85       37.21     10.45 o 
   1   4  23       41.43       32.07      7.36 o 
   2   4  23       61.12       72.35      8.68 o 
   3   4  23       14.00       13.22      5.19 o 
   0   0  24      485.55      525.17     37.00 o 
   1   0  24      136.44      133.74     21.17 o 
   2   0  24       89.57       77.12     13.69 o 
   3   0  24       40.91       40.82      9.33 o 
   4   0  24       90.38       83.08     13.26 o 
   5   0  24     1050.01     1301.40     27.26 o 
   1   1  24      218.45      230.06     11.83 o 
   2   1  24      291.24      331.27     12.58 o 
   3   1  24       25.17       19.09      4.08 o 
   4   1  24        2.01        6.19      3.94 o 
   5   1  24       38.06       43.40      6.02 o 
   0   2  24      220.34      220.78     15.63 o 
   1   2  24        2.97        8.59      3.59 o 
   2   2  24        8.05       21.48      5.26 o 
   3   2  24        0.20       11.76      2.93 o 
                                                 
